# Supplementary material for: Systematic evaluation of C. elegans lincRNAs with CRISPR knockout mutants
Source: Genome Biol. 2019 Jan 8;20:7. doi: 10.1186/s13059-018-1619-6 (PMC6325887; doi:10.1186/s13059-018-1619-6)
Supplement: Supplementary file 1 — Table S1. Expression profiles of lincRNAs. (XLSX 68 kb) [file 13059_2018_1619_MOESM1_ESM.xlsx]

## Sheet: log2(RPKM+0.01)
gene	embryo	dauer	male	starved	L1	L2	L3	L4	young adult
linc-1	2.18521	2.99056	4.57597	0.98926	0.980703	2.48677	0.999215	-0.430953	1.05413
linc-10	-0.938376	2.28633	1.04702	2.50861	2.93546	3.39864	1.24209	2.15926	-0.236072
linc-100	-0.0309738	-1.25665	-6.64386	-1.26326	-6.64386	-6.64386	-6.64386	-2.24569	-6.64386
linc-101	-6.64386	0.295173	-6.64386	0.288457	1.44323	1.43054	-2.62175	-6.64386	-6.64386
linc-102	0.293713	0.00990134	-2.88637	-1.55326	-0.447521	0.160921	-0.429168	-6.64386	-6.64386
linc-103	0.41073	2.61374	-1.03697	2.01572	-0.0742875	-0.98044	-1.61115	-3.27362	-6.64386
linc-104	-2.75719	-6.64386	-2.85871	-6.64386	1.63131	-2.80512	-2.77595	-6.64386	-6.64386
linc-105	2.28075	3.60074	0.29291	2.36293	-6.64386	-2.87336	-6.64386	-6.64386	-6.64386
linc-106	-6.64386	-6.64386	-6.64386	-6.64386	-1.42077	-6.64386	-6.64386	-6.64386	0.042971
linc-107	-2.25567	-0.0130672	-0.416054	0.116402	2.16179	2.60192	3.2401	0.679559	-1.56967
linc-108	-3.451	4.61653	-1.68026	1.81532	-2.01244	-3.49676	-6.64386	-6.64386	-0.878194
linc-109	2.20357	1.77557	-0.220765	1.09789	0.778262	-0.0308701	-1.30029	-0.56958	0.935069
linc-11	4.82211	4.40933	1.03765	2.57634	5.61674	5.77972	3.72779	2.62503	3.05395
linc-110	-2.34176	0.517475	-4.84464	-0.706992	-0.245692	-0.151009	-2.01485	-4.35619	-3.72193
linc-111	-6.64386	-6.64386	-6.64386	-6.64386	-6.64386	-6.64386	-6.64386	-6.64386	-6.64386
linc-112	-0.782723	1.53643	-2.63196	0.174946	-6.64386	-6.64386	-0.802501	-6.64386	-6.64386
linc-113	0.166587	1.63943	-3.23871	-0.376972	1.24935	-0.351344	-2.8619	-2.64223	-6.64386
linc-114	-6.64386	-6.64386	-6.64386	-6.64386	-2.78858	-6.64386	-1.82136	-6.64386	-6.64386
linc-115	-6.64386	-1.41242	-6.64386	-0.43843	0.999949	-0.867922	-6.64386	-6.64386	-6.64386
linc-116	-6.64386	-6.64386	-2.61369	0.032254	-6.64386	-6.64386	-2.52995	-0.0433445	-0.856166
linc-117	-6.64386	-3.05872	-6.64386	-6.64386	-6.64386	-6.64386	-3.05576	-1.57974	-6.64386
linc-118	-6.64386	-6.64386	-6.64386	-6.64386	-6.64386	-6.64386	-6.64386	-6.64386	-6.64386
linc-119	-6.64386	-3.15447	-6.64386	-6.64386	-6.64386	-6.64386	-3.67378	-6.64386	-6.64386
linc-12	5.55768	1.68055	1.6822	0.998433	1.75242	-0.33378	-6.64386	-6.64386	0.743097
linc-120	-0.438405	-0.66855	-6.64386	-1.73699	-1.86644	-1.8169	-4.42658	-6.64386	-4.30891
linc-121	-1.15018	-3.13241	-6.64386	-4.4895	-6.64386	-6.64386	-6.64386	-6.64386	-6.64386
linc-122	0.145898	0.122752	-2.22902	0.252335	-0.620545	-2.17398	-3.08164	-1.60713	-6.64386
linc-123	-6.64386	1.69977	-6.64386	0.934283	-0.773224	-2.53223	-2.50267	-2.91613	-6.64386
linc-124	0.338819	2.89092	-6.64386	0.172589	-1.13868	-1.15114	-3.02932	-1.55178	-6.64386
linc-125	-4.85501	2.52303	-2.56191	1.2646	-1.39402	-1.11976	-3.597	-3.09658	-1.88023
linc-126	1.62251	2.3831	0.659828	1.35008	-1.648	-1.25675	-3.12829	-6.64386	-1.48605
linc-127	-3.04847	-0.589575	-3.14828	-3.07608	-6.64386	-6.64386	-6.64386	-6.64386	-6.64386
linc-128	0.557283	2.61291	-2.20268	0.656266	-2.36495	-6.64386	-2.95802	-6.64386	-6.64386
linc-129	-1.31252	1.24863	0.680345	0.985919	-6.64386	-6.64386	-2.93244	-6.64386	-6.64386
linc-13	4.11418	1.48633	-0.899395	0.746064	1.84833	0.724849	-1.21859	-6.64386	-0.498774
linc-130	-0.88146	-0.397936	-6.64386	-0.404619	-2.66017	-0.575529	-1.6885	-2.11442	-6.64386
linc-131	-1.54536	-6.64386	-6.64386	-6.64386	-6.64386	-6.64386	-6.64386	-6.64386	-6.64386
linc-133	-1.18581	-0.925204	-3.34366	-2.26075	-2.74276	-4.15694	-4.8982	-6.64386	-6.64386
linc-134	-1.18369	-0.223254	-6.64386	-0.303057	-4.2686	-6.64386	-6.64386	-6.64386	-6.64386
linc-135	-4.44789	0.140878	-1.54754	-0.807757	-1.34527	-0.742769	-0.481024	-0.781302	-2.42536
linc-136	-3.34304	0.576407	-6.64386	-0.11946	-6.64386	-3.3892	-6.64386	-6.64386	-6.64386
linc-137	-6.64386	-6.64386	-6.64386	-6.64386	-6.64386	-6.64386	-6.64386	-6.64386	-6.64386
linc-138	-0.497492	-0.375682	-1.58328	-0.169251	-6.64386	-2.69527	-1.60062	-2.13809	-1.96963
linc-139	0.0177889	-0.273647	-3.10517	-1.78348	-1.04696	-6.64386	-3.02358	-2.8922	-3.26669
linc-14	4.70524	4.09721	1.53014	3.96966	5.49313	4.43149	3.56026	3.68375	3.83387
linc-140	-2.45133	-0.534783	-6.64386	-0.949512	-6.64386	-6.64386	-6.64386	-6.64386	-6.64386
linc-141	-6.64386	-2.50282	-6.64386	-6.64386	-6.64386	-6.64386	-6.64386	-6.64386	-6.64386
linc-142	0.317599	3.64601	-0.20154	1.28179	-0.44988	-3.48151	-6.64386	-6.64386	-6.64386
linc-143	0.43694	1.80338	-0.428903	0.621835	-6.64386	-6.64386	-6.64386	-6.64386	-6.64386
linc-144	-0.331783	-0.672169	-4.4307	-2.30697	-0.778857	-0.382598	-3.51674	-6.64386	-6.64386
linc-145	-1.46973	-1.32703	-6.64386	-4.23857	-3.3893	-6.64386	-6.64386	-6.64386	-6.64386
linc-146	0.00228396	0.477349	-2.61511	-3.45919	-6.64386	-6.64386	-6.64386	-6.64386	-6.64386
linc-147	2.53815	2.18457	-1.68726	0.335843	-4.47197	-6.64386	-6.64386	-1.62764	-4.66124
linc-148	-6.64386	-6.64386	-6.64386	-6.64386	-6.64386	-3.15687	-6.64386	-6.64386	-6.64386
linc-149	-3.48658	1.64509	-6.64386	-0.446045	-3.14789	-3.1595	-4.00978	-6.64386	-6.64386
linc-15	2.15701	3.84927	2.00972	4.39996	5.48582	4.88277	5.14352	4.81876	4.14335
linc-150	-0.0475194	-0.648042	-1.98775	-2.46985	-3.0233	-6.64386	-3.8947	-3.40769	-3.24959
linc-151	-1.93472	-1.1084	-4.35481	-1.56278	-3.44794	-2.92821	-3.43135	-6.64386	-6.64386
linc-152	1.21736	0.844762	-3.14521	-0.805148	-4.44028	-6.64386	-6.64386	-6.64386	-6.64386
linc-153	-2.27967	-0.799319	-4.01382	-1.74738	-3.44612	-2.78533	-6.64386	-6.64386	-6.64386
linc-154	-2.96634	-2.37802	-6.64386	-6.64386	-6.64386	-6.64386	-6.64386	-6.64386	-6.64386
linc-155	-3.93379	-6.64386	-6.64386	-6.64386	-6.64386	-6.64386	-6.64386	-6.64386	-6.64386
linc-156	-0.455745	-0.767979	-4.21455	-2.22521	-2.66762	-5.14503	-6.64386	-4.73829	-6.64386
linc-157	0.844464	1.79703	-1.80636	-1.58281	-3.02718	-4.11125	-6.64386	-6.64386	-3.96111
linc-158	-6.64386	-1.95864	-2.98283	-1.96515	-2.91785	-6.64386	-6.64386	-6.64386	-6.64386
linc-159	0.456375	0.592528	-3.5686	0.0427422	-6.64386	-2.60271	-6.64386	-6.64386	-6.64386
linc-16	6.21787	2.30647	2.92009	2.92317	2.46072	1.35907	1.3903	1.09343	1.26843
linc-160	-2.46024	-2.17659	-6.64386	-6.64386	-3.41759	-6.64386	-6.64386	-6.64386	-6.64386
linc-161	1.33023	2.49436	-0.382429	0.866183	-6.64386	-6.64386	-6.64386	-6.64386	-6.64386
linc-162	-6.64386	-6.64386	-3.72234	-6.64386	-6.64386	-6.64386	-2.73792	-6.64386	-6.64386
linc-163	-0.913762	1.73167	-6.64386	-0.64897	-2.97709	-2.60271	-6.64386	-6.64386	-6.64386
linc-164	-0.679141	-0.650494	-3.76993	-2.24734	-6.64386	-6.64386	-6.64386	-6.64386	-6.64386
linc-165	-6.64386	-1.47628	-6.64386	-3.3667	-6.64386	-4.69691	-6.64386	-6.64386	-6.64386
linc-166	-3.11518	-0.784798	-6.64386	-1.8993	-6.64386	-6.64386	-6.64386	-6.64386	-6.64386
linc-167	-3.70544	0.0652424	-6.64386	-2.37496	-6.64386	-4.0243	-4.78415	-6.64386	-6.64386
linc-168	-6.64386	-1.73392	-6.64386	-6.64386	-6.64386	-6.64386	-6.64386	-6.64386	-6.64386
linc-169	3.33871	1.60739	1.52187	1.94956	-0.260412	0.306139	2.14617	2.40057	0.922268
linc-17	5.15432	4.49913	2.29181	4.97135	4.18675	2.4792	2.48544	2.49542	1.55806
linc-170	-6.64386	-6.64386	-6.64386	-6.64386	-6.64386	-6.64386	-6.64386	-6.64386	-6.64386
linc-171	-0.127998	1.79473	-1.01707	0.3846	-6.64386	-6.64386	-6.64386	-6.64386	-6.64386
linc-18	1.41905	-6.64386	0.963969	2.74823	-6.64386	-6.64386	-1.3759	-0.830467	-6.64386
linc-19	-6.64386	-2.52587	-0.797491	1.12537	-2.54036	0.371629	0.141884	0.895644	0.138205
linc-2	2.1287	1.75839	-0.766371	1.102	-6.64386	-6.64386	-6.64386	-6.64386	-6.64386
linc-20	2.5154	0.973322	2.88211	3.06943	2.73411	2.29833	1.55905	3.41067	3.34772
linc-21	-1.80194	-0.0540923	4.66762	4.43932	2.96795	3.6357	4.3369	5.05097	4.91574
linc-22	4.349	4.18174	1.95495	3.90386	5.31474	4.66072	3.42863	1.95468	1.9273
linc-23	-6.64386	-6.64386	-1.0575	-6.64386	-6.64386	-6.64386	-6.64386	-6.64386	-6.64386
linc-24	4.57498	4.9619	2.49968	4.65141	5.48435	4.57778	3.63172	3.07136	1.90823
linc-25	0.825506	3.79502	-0.388293	2.41141	4.9052	4.6807	3.86595	2.05007	1.92131
linc-26	-6.64386	-6.64386	-6.64386	-6.64386	-6.64386	-6.64386	-6.64386	-6.64386	-6.64386
linc-27	-6.64386	-0.351548	-1.98267	-6.64386	-6.64386	-6.64386	-6.64386	-6.64386	-6.64386
linc-28	-1.4852	-6.64386	-6.64386	-6.64386	-6.64386	-6.64386	-6.64386	-6.64386	-6.64386
linc-29	4.07136	1.82342	5.03551	3.96929	3.30346	2.60457	3.1103	4.16269	3.70133
linc-3	-6.64386	-6.64386	-6.64386	-6.64386	-6.64386	-6.64386	-6.64386	-6.64386	-6.64386
linc-30	0.594455	0.148817	-0.987262	-0.363842	0.196214	0.635818	-0.294597	-0.264725	-1.16123
linc-31	2.6677	3.07627	1.04686	1.94814	-1.0753	0.328867	-1.05708	-0.784963	-0.71727
linc-32	-6.64386	-6.64386	-1.78526	-1.70888	-6.64386	-6.64386	-6.64386	-6.64386	-6.64386
linc-33	-1.6142	-0.659448	-1.7199	-0.666113	-6.64386	-6.64386	-6.64386	-6.64386	-6.64386
linc-34	-1.14088	1.93664	0.973078	2.70592	0.965546	1.36604	1.20541	1.3699	3.00131
linc-35	2.27104	3.24621	-0.75516	3.20777	1.71017	1.15892	0.733064	0.293662	0.468079
linc-36	0.135049	-0.29869	0.927184	4.68474	-0.889896	-2.82369	4.3119	3.59115	1.54039
linc-37	-0.904418	-0.131788	-6.64386	-1.33986	6.11991	2.02041	-0.128591	-1.35688	-1.18536
linc-38	-6.64386	0.486348	-6.64386	-1.8015	0.320238	0.719719	-0.817039	-6.64386	-6.64386
linc-39	2.45736	3.74279	-2.22902	2.51119	3.98251	3.34578	2.40818	0.679198	-1.43642
linc-4	5.12195	3.77346	3.87239	4.44136	3.7629	3.75971	3.80052	3.44548	4.9244
linc-40	3.78285	4.77068	2.51792	3.44375	1.24796	1.97861	3.60562	2.82001	2.90403
linc-41	-3.47714	-2.58177	1.45808	1.78602	-3.51151	-1.65285	1.19669	1.06672	0.659781
linc-42	1.04074	2.86477	-0.637795	0.749152	1.73628	3.0994	1.6556	-0.259554	-0.812563
linc-43	2.65331	2.58352	0.743137	1.85704	2.88488	0.631599	-0.737181	-0.764195	-0.273667
linc-44	2.41741	2.15359	0.934601	3.568	0.684542	-0.000769325	1.69859	1.5784	1.24087
linc-45	-2.45431	0.0400802	0.175399	3.09415	-0.961031	0.943983	1.53669	1.91246	-0.797206
linc-46	1.09944	2.84187	1.39342	3.69731	2.5082	2.65649	3.29036	2.67414	3.1294
linc-47	3.03286	-0.223254	-0.975423	0.0885935	3.34577	2.90354	1.41233	-0.656553	0.506484
linc-48	-3.36316	-1.188	-6.64386	0.0490223	-1.91801	-1.52905	-6.64386	-1.35998	-0.781677
linc-49	0.026342	0.32226	0.237162	0.797653	0.888081	-0.215168	2.42094	2.01248	2.18783
linc-5	3.39572	3.18581	-0.818428	1.82398	3.94152	4.25874	2.10628	1.50795	2.19081
linc-50	1.60453	1.40131	-0.575197	2.18579	0.65271	1.98804	1.8884	-0.922718	-0.750091
linc-51	-6.64386	-6.64386	-6.64386	-6.64386	-6.64386	-6.64386	-6.64386	-6.64386	-6.64386
linc-52	-6.64386	-6.64386	-6.64386	-6.64386	-6.64386	-6.64386	-6.64386	-6.64386	0.319183
linc-53	-1.24366	2.65489	-6.64386	2.7812	0.69199	-1.2939	-1.26331	-0.139929	0.765332
linc-54	-6.64386	-6.64386	-6.64386	-2.06272	-6.64386	-0.539541	-6.64386	-6.64386	-6.64386
linc-55	3.30305	1.15543	0.245284	1.90092	2.30641	2.16843	2.54696	0.887405	1.59067
linc-56	-0.769371	-0.0143919	-1.98267	-0.266281	4.1679	3.28885	0.903923	1.77981	2.04798
linc-57	-0.361123	-1.36547	-6.64386	-3.26418	-1.38045	-0.820578	-3.25513	-6.64386	-1.62156
linc-58	-0.266772	1.28331	-6.64386	-0.614042	-0.622511	-1.61282	-2.53985	-1.03885	-6.64386
linc-59	-6.64386	-3.5158	-6.64386	-0.863965	-6.64386	-6.64386	2.29241	-0.305038	-6.64386
linc-6	7.79014	4.82962	6.57814	6.32568	1.99859	1.62435	3.65216	2.9266	5.19201
linc-60	2.72738	1.03903	2.39639	2.09274	-2.36643	0.363062	-0.81366	0.726985	1.22214
linc-61	-6.64386	2.36622	0.414015	2.1484	4.04936	4.59757	4.68914	2.37438	2.03631
linc-62	-6.64386	-6.64386	-6.64386	-6.64386	-6.64386	-6.64386	-6.64386	-6.64386	-6.64386
linc-63	0.429413	-1.72609	1.393	0.687024	-2.69352	-2.70543	-6.64386	2.37384	2.77133
linc-64	0.492589	3.93021	-0.604758	4.06774	0.329562	0.761289	1.4674	0.254198	-6.64386
linc-65	-6.64386	-6.64386	-6.64386	-6.64386	-6.64386	-6.64386	-0.574399	0.777241	-6.64386
linc-66	-6.64386	-6.64386	-1.96728	1.11975	-6.64386	-6.64386	1.90936	1.50127	-0.445788
linc-67	-6.64386	-2.13946	-1.65902	0.797082	-6.64386	-2.16633	-0.59433	2.78461	1.99507
linc-68	4.88108	1.60008	0.850107	2.15881	0.29628	0.147322	-6.64386	-1.55581	0.58655
linc-69	-6.64386	-1.1558	-3.14089	0.400852	0.804603	0.791934	-0.578408	0.552209	-0.114193
linc-7	3.46513	3.63827	4.44198	3.97146	2.0363	2.4733	3.31587	4.49703	6.57747
linc-70	-6.64386	-6.64386	-6.64386	-6.64386	-6.64386	-6.64386	-6.64386	-6.64386	-6.64386
linc-71	-6.64386	-2.00621	-2.08847	-6.64386	-6.64386	-1.06301	-2.0031	-1.46427	1.67565
linc-72	0.480006	3.12974	0.247136	-1.51857	3.69254	4.66031	2.9749	3.35417	3.50595
linc-73	2.02293	2.07345	-3.19877	-1.22457	3.12669	2.11563	0.34767	0.320411	-6.64386
linc-74	-1.28521	-0.99323	-0.600573	0.0553304	-2.28734	-1.33541	-4.07471	-0.758826	-1.251
linc-75	-0.938376	-3.41222	-0.827237	-0.392399	-3.42595	-2.51765	-6.64386	-0.668846	0.343215
linc-76	1.92989	1.22611	0.938136	0.942379	0.871423	1.35326	0.508966	-0.389368	2.11554
linc-77	2.80794	-1.63604	-1.29108	-0.431733	-3.34925	-6.64386	-3.33253	-0.901032	-1.39216
linc-78	1.34663	0.329114	-1.7199	-6.64386	-6.64386	-6.64386	-6.64386	-6.64386	-6.64386
linc-79	-6.64386	-6.64386	-6.64386	-6.64386	-6.64386	-6.64386	-6.64386	-6.64386	-6.64386
linc-8	5.55824	5.58774	3.75594	6.10235	5.38053	5.83937	5.86852	5.48207	5.0071
linc-80	-0.0635483	-1.38579	-6.64386	-6.64386	-2.36316	-2.37524	-6.64386	-6.64386	-6.64386
linc-81	2.25517	1.64843	1.84468	1.56453	-0.250448	0.708224	-0.399871	-1.24205	0.18495
linc-82	-3.58793	-2.94365	-3.02267	-1.75341	0.657119	1.3245	1.62683	1.2302	-0.713844
linc-83	-3.27438	-6.64386	-3.37261	0.261203	1.49938	1.23392	3.0682	1.03014	-0.107477
linc-84	-3.87394	1.98615	-0.287225	1.82548	1.11322	0.610231	-0.107167	-0.733756	-0.20291
linc-85	0.209129	0.651932	-6.64386	-0.921427	0.554741	-0.21653	-0.503374	0.0475421	-6.64386
linc-86	-6.64386	-6.64386	-6.64386	-6.64386	-6.64386	-6.64386	-6.64386	-6.64386	-6.64386
linc-87	1.48473	-0.159856	-3.42042	-6.64386	-1.87451	-6.64386	-2.41565	-6.64386	-6.64386
linc-88	0.799341	1.72623	-2.24793	0.769384	-1.21385	-6.64386	-6.64386	-6.64386	-6.64386
linc-89	-2.29841	-0.457068	-1.79208	1.45639	-6.64386	-2.50809	0.985225	0.934552	-0.894033
linc-9	4.58579	4.03049	4.64083	4.50361	5.07976	4.35487	4.17451	5.51079	5.88353
linc-90	2.94403	2.55352	-1.85097	2.01992	-6.64386	-6.64386	-6.64386	-6.64386	-6.64386
linc-91	3.38193	2.54429	-0.116193	1.1374	-0.21457	-0.207496	-2.30938	-1.61057	-1.22308
linc-92	-1.22891	0.722283	-1.02079	-1.66191	3.02184	1.44559	-0.675072	-0.124988	-1.50836
linc-93	-6.64386	-6.64386	-0.423207	0.10922	-6.64386	-6.64386	-0.525374	-6.64386	-6.64386
linc-94	1.39337	-0.295748	-6.64386	0.276582	-3.48016	-0.473514	-2.54548	-6.64386	-6.64386
linc-95	1.2271	1.50751	-1.07061	-0.461622	-1.63728	-1.64963	-0.86023	-1.86076	-0.903767
linc-96	-6.64386	-0.623006	-0.965781	0.0250442	0.806931	1.83304	1.06519	0.510447	0.325044
linc-97	-6.64386	-2.69674	-0.276707	-1.18214	-6.64386	-1.77145	0.80304	-6.64386	-1.99815
linc-98	-6.64386	-6.64386	-6.64386	-6.64386	-6.64386	-6.64386	-6.64386	-6.64386	-6.64386
linc-99	-1.42869	-1.45142	-2.4936	-6.64386	-6.64386	-6.64386	-0.876491	-6.64386	-6.64386

## Sheet: stage specific expresssion
gene	embryo	L1	L2	L3	L4	young adult	dauer	starved	male	max/sum (stage specific expression index)
linc-1	4.53792	1.96343	5.59521	1.98891	0.731772	2.06646	7.93784	1.97517	23.8409	0.470814
linc-10	0.51182	7.64002	10.5361	2.3554	4.45687	0.839054	4.86813	5.68073	2.05626	0.270543
linc-100	0.968759	0	0	0	0.200853	0	0.408514	0.406601	0	0.488107
linc-101	0	2.7093	2.68547	0.15247	0	0	1.21703	1.21133	0	0.339698
linc-102	1.21579	0.723302	1.108	0.73269	0	0	0.996887	0.330739	0.125243	0.232347
linc-103	1.31936	0.939811	0.496825	0.317337	0.093405	0	6.11089	4.03384	0.47735	0.443177
linc-104	0.137912	3.08795	0.133078	0.136001	0	0	0	0	0.127862	0.852365
linc-105	4.8493	0	0.126468	0	0	0	12.122	5.13413	1.21511	0.516995
linc-106	0	0.363512	0	0	0	1.02023	0	0	0	0.737299
linc-107	0.199399	4.46469	6.06092	9.43857	1.59165	0.326886	0.980983	1.07403	0.739472	0.379415
linc-108	0.0814419	0.237853	0.0785873	0	0	0.534048	24.521	3.50938	0.302027	0.837914
linc-109	4.59619	1.70506	0.96883	0.396045	0.663813	1.90198	3.41373	2.13042	0.84811	0.276476
linc-11	28.2778	49.0591	54.9277	13.2388	6.15895	8.29481	21.2391	5.95426	2.04289	0.290325
linc-110	0.187269	0.833411	0.890621	0.237439	0.0388267	0.0657859	1.42145	0.602596	0.0248032	0.3304
linc-112	0.571268	0	0	0.563354	0	0	2.89077	1.11892	0.151325	0.545877
linc-113	1.1124	2.36734	0.773854	0.127557	0.150181	0	3.10542	0.760052	0.095938	0.365656
linc-114	0	0.134728	0	0.272954	0	0	0	0	0	0.669526
linc-115	0	1.98993	0.537936	0	0	0	0.365681	0.727937	0	0.549479
linc-116	0	0	0	0.163145	0.960403	0.542419	0	1.01261	0.153381	0.357565
linc-117	0	0	0	0.110261	0.324543	0	0.110014	0	0	0.59569
linc-119	0	0	0	0.068358	0	0	0.102307	0	0	0.599462
linc-12	47.0909	3.35922	0.783455	0	0	1.66377	3.19549	1.98783	3.19916	0.768457
linc-120	0.72795	0.264249	0.273831	0.0365016	0	0.0404531	0.619139	0.289995	0	0.323229
linc-121	0.440569	0	0	0	0	0	0.104038	0.0345171	0	0.76075
linc-122	1.09642	0.640425	0.211598	0.108123	0.31825	0	1.07881	1.18113	0.203304	0.244134
linc-123	0	0.575108	0.162872	0.166449	0.122482	0	3.2385	1.90094	0	0.525189
linc-124	1.25472	0.444176	0.44027	0.112485	0.33109	0	7.40741	1.11708	0	0.6669
linc-125	0.0245538	0.370502	0.450171	0.0726409	0.106906	0.26164	5.73787	2.39261	0.159351	0.599178
linc-126	3.0691	0.309082	0.408486	0.104365	0	0.346988	5.20656	2.53926	1.56989	0.384142
linc-127	0.11087	0	0	0	0	0	0.654538	0.108579	0.102791	0.670099
linc-128	1.4615	0.184125	0	0.118691	0	0	6.10737	1.566	0.207234	0.633222
linc-129	0.392617	0	0	0.120993	0	0	2.36616	1.97058	1.59252	0.367252
linc-13	17.3077	3.59082	1.64273	0.419703	0	0.697708	2.79176	1.66721	0.526112	0.60424
linc-130	0.532818	0.148201	0.66104	0.300249	0.220939	0	0.748943	0.745436	0	0.223057
linc-131	0.332611	0	0	0	0	0	0	0	0	1
linc-133	0.429577	0.139399	0.0460578	0.0235348	0	0	0.516606	0.198663	0.0885048	0.358171
linc-134	0.430225	0.0418829	0	0	0	0	0.846631	0.800533	0	0.399491
linc-135	0.0358197	0.383579	0.587591	0.706469	0.571842	0.176163	1.09258	0.561269	0.332093	0.245666
linc-136	0.0885475	0	0.0854439	0	0	0	1.48113	0.910532	0	0.577292
linc-138	0.698337	0	0.144399	0.319736	0.21718	0.245319	0.760741	0.879304	0.323723	0.245018
linc-139	1.00241	0.473986	0	0.112974	0.124698	0.0939028	0.817226	0.280482	0.106212	0.332817
linc-14	26.0767	45.0299	21.568	11.7863	12.8404	14.2497	17.1053	15.6571	2.87814	0.269331
linc-140	0.172842	0	0	0	0	0	0.680263	0.507808	0	0.499858
linc-141	0	0	0	0	0	0	0.166432	0	0	1
linc-142	1.23625	0.722104	0.0795282	0	0	0	12.5086	2.4214	0.859622	0.701646
linc-143	1.34373	0	0	0	0	0	3.48036	1.52883	0.732827	0.491178
linc-144	0.784554	0.572828	0.757055	0.0773685	0	0	0.617563	0.192085	0.036369	0.258262
linc-145	0.351049	0.0854374	0	0	0	0	0.388587	0.0429741	0	0.447656
linc-146	0.991584	0	0	0	0	0	1.38218	0.0809241	0.15322	0.529996
linc-147	5.79845	0.0350612	0	0	0.313616	0.0295209	4.53591	1.25211	0.300516	0.472757
linc-148	0	0	0.102121	0	0	0	0	0	0	1
linc-149	0.0792143	0.102821	0.101917	0.0520779	0	0	3.11768	0.724052	0	0.746256
linc-15	4.44991	44.8023	29.4926	35.337	28.2122	17.6615	14.4028	21.1016	4.01705	0.224599
linc-150	0.957599	0.112998	0	0.0572323	0.0842289	0.095142	0.628146	0.17051	0.242131	0.407838
linc-151	0.251573	0.0816361	0.121377	0.0826958	0	0	0.453809	0.328497	0.0388732	0.334061
linc-152	2.3152	0.036062	0	0	0	0	1.78597	0.562303	0.103031	0.482076
linc-153	0.195944	0.0817516	0.135055	0	0	0	0.56462	0.287842	0.0519042	0.428679
linc-154	0.11795	0	0	0	0	0	0.182374	0	0	0.607256
linc-155	0.0554352	0	0	0	0	0	0	0	0	1
linc-156	0.719134	0.147386	0.0182613	0	0.0274655	0	0.577239	0.203868	0.0438636	0.413957
linc-157	1.7856	0.112667	0.0478614	0	0	0.0542079	3.46503	0.323832	0.275912	0.571306
linc-158	0	0.122325	0	0	0	0	0.24727	0.246112	0.116496	0.337707
linc-159	1.36209	0	0.154629	0	0	0	1.49789	1.02007	0.074284	0.364541
linc-16	74.4229	5.49492	2.55519	2.61132	2.12381	2.39899	4.9367	7.5751	7.55892	0.678559
linc-160	0.171717	0.0835841	0	0	0	0	0.211199	0	0	0.452731
linc-161	2.50442	0	0	0	0	0	5.6248	1.81283	0.757145	0.525722
linc-162	0	0	0	0.139901	0	0	0	0	0.065764	0.680238
linc-163	0.520799	0.117001	0.154629	0	0	0	3.31112	0.627735	0	0.699835
linc-164	0.614537	0	0	0	0	0	0.627062	0.200612	0.0633058	0.41651
linc-165	0	0	0.0285558	0	0	0	0.349413	0.0869443	0	0.751566
linc-166	0.105408	0	0	0	0	0	0.570433	0.258074	0	0.610798
linc-167	0.0666567	0	0.0514563	0.0262933	0	0	1.03626	0.182781	0	0.760029
linc-168	0	0	0	0	0	0	0.290635	0	0	1
linc-169	10.107	0.824849	1.22639	4.41651	5.2701	1.88509	3.037	3.85256	2.86164	0.301872
linc-17	35.6028	18.2012	5.56588	5.59007	5.62894	2.93458	22.6038	31.3607	4.88669	0.268955
linc-171	0.905101	0	0	0	0	0	3.4595	1.2955	0.48412	0.56305
linc-18	2.66409	0	0	0.375312	0.552347	0	0	6.70892	1.94067	0.548055
linc-19	0	0.1619	1.28381	1.09334	1.85044	1.09054	0.163635	2.17158	0.565349	0.25912
linc-2	4.36323	0	0	0	0	0	3.37319	2.13652	0.577894	0.4175
linc-20	5.70757	6.64349	4.90887	2.93661	10.6245	10.1704	1.95336	8.3844	7.36226	0.181022
linc-21	0.276788	7.81423	12.4195	20.1986	33.1408	30.1746	0.9532	21.6854	25.4051	0.217934
linc-22	20.3689	39.7911	25.284	10.7576	3.86629	3.79343	18.138	14.9585	3.86704	0.282557
linc-23	0	0	0	0	0	0	0	0	0.470465	1
linc-24	23.8246	44.7567	23.8709	12.3853	8.39567	3.74347	31.156	25.1212	5.64558	0.250178
linc-25	1.76216	29.9549	25.6367	14.5703	4.13125	3.77766	13.8708	5.30995	0.754033	0.300246
linc-27	0	0	0	0	0	0	0.773743	0	0.243022	0.760985
linc-28	0.3472	0	0	0	0	0	0	0	0	1
linc-29	16.8014	9.86279	6.07209	8.6256	17.8999	12.998	3.5292	15.653	32.7875	0.263927
linc-30	1.4999	1.13569	1.54382	0.8053	0.822357	0.437132	1.09866	0.767093	0.494434	0.179422
linc-31	6.34415	0.464573	1.24603	0.470603	0.570367	0.598247	8.42428	3.84877	2.05603	0.350675
linc-32	0	0	0	0	0	0	0	0.295898	0.280124	0.513692
linc-33	0.316646	0	0	0	0	0	0.623121	0.620202	0.29357	0.336179
linc-34	0.443482	1.9428	2.56762	2.29602	2.57452	7.99726	3.81814	6.51473	1.95302	0.265622
linc-34	0.604286	4.33856	0.728882	0.968361	1.20589	0.619149	0.520258	0.739745	0.140062	0.439784
linc-35	4.8167	3.26199	2.2229	1.65217	1.21575	1.37327	9.47869	9.2292	0.582481	0.28016
linc-36	1.08813	0.529653	0.131249	19.8515	12.0415	2.89872	0.802991	25.7086	1.89156	0.395858
linc-37	0.524248	69.5367	4.04699	0.904725	0.380424	0.429714	0.9027	0.385059	0	0.901779
linc-38	0	1.23854	1.63686	0.557606	0	0	1.39089	0.276876	0	0.320904
linc-39	5.4821	15.7972	10.1567	5.29803	1.59125	0.359484	13.3772	5.69092	0.203304	0.272571
linc-4	34.8125	13.5652	13.5352	13.9238	10.8841	30.3564	13.6649	21.7162	14.6356	0.208341
linc-40	13.7542	2.36506	3.93115	12.1631	7.05168	7.47516	27.2873	10.8711	5.71755	0.30113
linc-41	0.0797999	0.077686	0.308011	2.28214	2.08466	1.56984	0.157036	3.43862	2.73742	0.270009
linc-42	2.04728	3.32175	8.56059	3.14054	0.825346	0.559369	7.27422	1.6708	0.632695	0.30538
linc-43	6.28108	7.37645	1.53928	0.58991	0.578782	0.817215	5.984	3.61264	1.66381	0.25934
linc-44	5.33212	1.59719	0.989467	3.23585	2.97638	2.35341	4.43933	11.8497	1.90136	0.341738
linc-45	0.172465	0.50369	1.91383	2.89129	3.75452	0.565463	1.01817	8.52947	1.11928	0.416719
linc-46	2.13272	5.67908	6.29495	9.77357	6.37256	8.7407	7.15947	12.9618	2.61701	0.20997
linc-47	8.17428	10.1566	7.47263	2.65166	0.624392	1.41058	0.846631	1.05333	0.498591	0.308817
linc-48	0.0871823	0.254618	0.336506	0	0.379586	0.57169	0.42891	1.02456	0	0.332321
linc-49	1.00843	1.84071	0.851446	5.3452	4.02474	4.54621	1.24029	1.72827	1.16867	0.245712
linc-5	10.5148	15.3544	19.1329	4.29579	2.83405	4.55562	9.08964	3.53056	0.557059	0.273856
linc-50	3.03096	1.56212	3.95698	3.69225	0.517514	0.584566	2.63142	4.53977	0.661194	0.214375
linc-52	0	0	0	0	0	1.23762	0	0	0	1
linc-53	0.412299	1.60551	0.397848	0.406588	0.897564	1.68976	6.288	6.86422	0	0.369804
linc-54	0	0	0.67799	0	0	0	0	0.229365	0	0.747216
linc-55	9.85997	4.93652	4.48535	5.83402	1.83985	3.00188	2.21751	3.72453	1.17533	0.265947
linc-56	0.576673	17.9647	9.76335	1.86115	3.42382	4.12526	0.980074	0.82146	0.243022	0.451834
linc-57	0.768558	0.3741	0.556215	0.0947388	0	0.314985	0.378107	0.0940841	0	0.2978
linc-58	0.821177	0.63954	0.316958	0.16196	0.476714	0	2.42397	0.643364	0	0.442033
linc-59	0	0	0	4.88875	0.799421	0	0.0774255	0.539441	0	0.775372
linc-6	221.334	3.9861	3.07303	12.5622	7.59318	36.5455	28.4254	80.1986	95.5369	0.45239
linc-60	6.61253	0.183925	1.27615	0.558937	1.64518	2.32292	2.04485	4.25557	5.25484	0.273755
linc-61	0	16.5469	24.2006	25.7872	5.17514	4.09196	5.14589	4.42337	1.32239	0.297452
linc-61	0.300613	0.87795	0.966922	0.592897	0.436284	0.657082	0.295785	0.196267	0.185804	0.214414
linc-63	1.33669	0.144586	0.143315	0	5.1732	6.81738	0.29227	1.59996	2.61625	0.376159
linc-64	1.39697	1.24663	1.685	2.75523	1.18267	0	15.2344	16.7591	0.647582	0.409683
linc-65	0	0	0	0.661566	1.70385	0	0	0	0	0.720317
linc-66	0	0	0	3.74641	2.82091	0.724183	0	2.16309	0.245734	0.386215
linc-67	0	0	0.212777	0.652352	6.88049	3.97635	0.216964	1.72758	0.306654	0.492407
linc-68	29.4581	1.21797	1.09751	0	0.330138	1.49165	3.0216	4.45548	1.79263	0.687228
linc-69	0	1.73667	1.72139	0.659703	1.45633	0.913899	0.438817	1.31029	0.10337	0.208222
linc-7	11.0336	4.09192	5.54312	9.94808	22.571	95.4928	12.4417	15.6766	21.7255	0.481013
linc-71	0	0	0.468631	0.239463	0.352418	3.18463	0.238927	0	0.225131	0.676257
linc-72	1.38475	12.919	25.2767	7.852	10.216	11.3505	8.74276	0.339032	1.17685	0.318919
linc-73	4.05409	8.72428	4.32378	1.2625	1.23869	0	4.19893	0.417926	0.0989118	0.358742
linc-74	0.400311	0.194853	0.38628	0.0493456	0.580977	0.410157	0.492352	1.0291	0.649492	0.24544
linc-75	0.51182	0.0830437	0.164627	0	0.61901	1.25858	0.0839333	0.751862	0.553608	0.312576
linc-76	3.80025	1.81947	2.54489	1.41303	0.753464	4.32352	2.32935	1.91169	1.90605	0.207844
linc-77	6.99282	0.0881241	0	0.0892679	0.525503	0.370994	0.311738	0.731371	0.398645	0.735431
linc-78	2.53317	0	0	0	0	0	1.24624	0	0.29357	0.621945
linc-8	47.1092	41.6482	57.2466	58.4152	44.686	32.1478	48.0825	68.6955	13.4999	0.166927
linc-80	0.946908	0.184365	0.182744	0	0	0	0.37268	0	0	0.561398
linc-81	4.76391	0.830635	1.62379	0.747926	0.412772	1.12678	3.12493	2.94782	3.58173	0.248634
linc-82	0.0731622	1.56693	2.49446	3.07834	2.33599	0.599693	0.119979	0.2866	0.113051	0.288553
linc-83	0.0933508	2.81722	2.34205	8.37724	2.03222	0.91821	0	1.18848	0.0865478	0.469173
linc-84	0.058207	2.15327	1.5165	0.918409	0.591336	0.858796	3.95178	3.53424	0.809477	0.274581
linc-85	1.14599	1.4589	0.850633	0.695455	1.0235	0	1.56127	0.517986	0	0.215237
linc-87	2.78864	0.26272	0	0.17742	0	0	0.885115	0	0.0834007	0.66439
linc-88	1.73031	0.421118	0	0	0	0	3.29862	1.69454	0.200526	0.449091
linc-89	0.193286	0	0.165788	1.96962	1.9013	0.528108	0.718465	2.73421	0.278756	0.322068
linc-9	24.0038	33.8089	20.452	18.0472	45.5847	59.0261	16.3318	22.6741	24.9377	0.222852
linc-90	7.68558	0	0	0	0	0	5.86066	4.04562	0.267206	0.430346
linc-91	10.4147	0.851803	0.856039	0.191747	0.317468	0.418368	5.82322	2.18985	0.912619	0.473917
linc-92	0.416639	8.11205	2.71374	0.616301	0.907012	0.34151	1.63979	0.306021	0.482846	0.522148
linc-93	0	0	0	0.684779	0	0	0	1.06864	0.735765	0.429314
linc-94	2.61691	0.0796121	0.710208	0.161291	0	0	0.80465	1.20132	0	0.469486
linc-95	2.33097	0.311462	0.308723	0.540865	0.265331	0.524489	2.83318	0.716169	0.466119	0.341458
linc-96	0	1.73949	3.55288	2.08244	1.41449	1.2427	0.639317	1.00751	0.502001	0.291678
linc-97	0	0	0.282914	1.73477	0	0.240322	0.144241	0.430696	0.815473	0.475486
linc-99	0.361468	0	0	0.53469	0	0	0.355662	0	0.167563	0.376706

## Sheet: ubiquitous expression
gene	embryo	L1	L2	L3	L4	young adult	dauer	starved	male	max/min (ubiquitous expression index)
linc-4	34.8125	13.5652	13.5352	13.9238	10.8841	30.3564	13.6649	21.7162	14.6356	3.19846
linc-30	1.4999	1.13569	1.54382	0.8053	0.822357	0.437132	1.09866	0.767093	0.494434	3.5317
linc-9	24.0038	33.8089	20.452	18.0472	45.5847	59.0261	16.3318	22.6741	24.9377	3.61418
linc-8	47.1092	41.6482	57.2466	58.4152	44.686	32.1478	48.0825	68.6955	13.4999	5.0886
linc-61	0.300613	0.87795	0.966922	0.592897	0.436284	0.657082	0.295785	0.196267	0.185804	5.20399
linc-20	5.70757	6.64349	4.90887	2.93661	10.6245	10.1704	1.95336	8.3844	7.36226	5.43908
linc-76	3.80025	1.81947	2.54489	1.41303	0.753464	4.32352	2.32935	1.91169	1.90605	5.73819
linc-46	2.13272	5.67908	6.29495	9.77357	6.37256	8.7407	7.15947	12.9618	2.61701	6.07761
linc-49	1.00843	1.84071	0.851446	5.3452	4.02474	4.54621	1.24029	1.72827	1.16867	6.2778
linc-55	9.85997	4.93652	4.48535	5.83402	1.83985	3.00188	2.21751	3.72453	1.17533	8.38914
linc-50	3.03096	1.56212	3.95698	3.69225	0.517514	0.584566	2.63142	4.53977	0.661194	8.77226
linc-29	16.8014	9.86279	6.07209	8.6256	17.8999	12.998	3.5292	15.653	32.7875	9.29034
linc-22	20.3689	39.7911	25.284	10.7576	3.86629	3.79343	18.138	14.9585	3.86704	10.4895
linc-95	2.33097	0.311462	0.308723	0.540865	0.265331	0.524489	2.83318	0.716169	0.466119	10.6779
linc-15	4.44991	44.8023	29.4926	35.337	28.2122	17.6615	14.4028	21.1016	4.01705	11.153
linc-40	13.7542	2.36506	3.93115	12.1631	7.05168	7.47516	27.2873	10.8711	5.71755	11.5377
linc-81	4.76391	0.830635	1.62379	0.747926	0.412772	1.12678	3.12493	2.94782	3.58173	11.5413
linc-109	4.59619	1.70506	0.96883	0.396045	0.663813	1.90198	3.41373	2.13042	0.84811	11.6052
linc-24	23.8246	44.7567	23.8709	12.3853	8.39567	3.74347	31.156	25.1212	5.64558	11.9559
linc-44	5.33212	1.59719	0.989467	3.23585	2.97638	2.35341	4.43933	11.8497	1.90136	11.9759
linc-17	35.6028	18.2012	5.56588	5.59007	5.62894	2.93458	22.6038	31.3607	4.88669	12.1322
linc-169	10.107	0.824849	1.22639	4.41651	5.2701	1.88509	3.037	3.85256	2.86164	12.2532
linc-43	6.28108	7.37645	1.53928	0.58991	0.578782	0.817215	5.984	3.61264	1.66381	12.7448
linc-42	2.04728	3.32175	8.56059	3.14054	0.825346	0.559369	7.27422	1.6708	0.632695	15.304
linc-14	26.0767	45.0299	21.568	11.7863	12.8404	14.2497	17.1053	15.6571	2.87814	15.6455
linc-35	4.8167	3.26199	2.2229	1.65217	1.21575	1.37327	9.47869	9.2292	0.582481	16.273
linc-34	0.443482	1.9428	2.56762	2.29602	2.57452	7.99726	3.81814	6.51473	1.95302	18.0329
linc-31	6.34415	0.464573	1.24603	0.470603	0.570367	0.598247	8.42428	3.84877	2.05603	18.1334
linc-47	8.17428	10.1566	7.47263	2.65166	0.624392	1.41058	0.846631	1.05333	0.498591	20.3706
linc-10	0.51182	7.64002	10.5361	2.3554	4.45687	0.839054	4.86813	5.68073	2.05626	20.5856
linc-74	0.400311	0.194853	0.38628	0.0493456	0.580977	0.410157	0.492352	1.0291	0.649492	20.8549
linc-7	11.0336	4.09192	5.54312	9.94808	22.571	95.4928	12.4417	15.6766	21.7255	23.3369
linc-92	0.416639	8.11205	2.71374	0.616301	0.907012	0.34151	1.63979	0.306021	0.482846	26.5082
linc-11	28.2778	49.0591	54.9277	13.2388	6.15895	8.29481	21.2391	5.95426	2.04289	26.8873
linc-135	0.0358197	0.383579	0.587591	0.706469	0.571842	0.176163	1.09258	0.561269	0.332093	30.5021
linc-34	0.604286	4.33856	0.728882	0.968361	1.20589	0.619149	0.520258	0.739745	0.140062	30.9759
linc-1	4.53792	1.96343	5.59521	1.98891	0.731772	2.06646	7.93784	1.97517	23.8409	32.5797
linc-5	10.5148	15.3544	19.1329	4.29579	2.83405	4.55562	9.08964	3.53056	0.557059	34.3463
linc-16	74.4229	5.49492	2.55519	2.61132	2.12381	2.39899	4.9367	7.5751	7.55892	35.0421
linc-60	6.61253	0.183925	1.27615	0.558937	1.64518	2.32292	2.04485	4.25557	5.25484	35.9524
linc-25	1.76216	29.9549	25.6367	14.5703	4.13125	3.77766	13.8708	5.30995	0.754033	39.7262
linc-82	0.0731622	1.56693	2.49446	3.07834	2.33599	0.599693	0.119979	0.2866	0.113051	42.0756
linc-41	0.0797999	0.077686	0.308011	2.28214	2.08466	1.56984	0.157036	3.43862	2.73742	44.2631
linc-107	0.199399	4.46469	6.06092	9.43857	1.59165	0.326886	0.980983	1.07403	0.739472	47.335
linc-45	0.172465	0.50369	1.91383	2.89129	3.75452	0.565463	1.01817	8.52947	1.11928	49.4562
linc-91	10.4147	0.851803	0.856039	0.191747	0.317468	0.418368	5.82322	2.18985	0.912619	54.315
linc-110	0.187269	0.833411	0.890621	0.237439	0.0388267	0.0657859	1.42145	0.602596	0.0248032	57.3091
linc-84	0.058207	2.15327	1.5165	0.918409	0.591336	0.858796	3.95178	3.53424	0.809477	67.8918
linc-6	221.334	3.9861	3.07303	12.5622	7.59318	36.5455	28.4254	80.1986	95.5369	72.0245
linc-56	0.576673	17.9647	9.76335	1.86115	3.42382	4.12526	0.980074	0.82146	0.243022	73.9222
linc-72	1.38475	12.919	25.2767	7.852	10.216	11.3505	8.74276	0.339032	1.17685	74.5555
linc-39	5.4821	15.7972	10.1567	5.29803	1.59125	0.359484	13.3772	5.69092	0.203304	77.7023
linc-21	0.276788	7.81423	12.4195	20.1986	33.1408	30.1746	0.9532	21.6854	25.4051	119.733
linc-36	1.08813	0.529653	0.131249	19.8515	12.0415	2.89872	0.802991	25.7086	1.89156	195.876
linc-125	0.0245538	0.370502	0.450171	0.0726409	0.106906	0.26164	5.73787	2.39261	0.159351	233.686
linc-100	0.968759	0	0	0	0.200853	0	0.408514	0.406601	0	#DIV/0!
linc-101	0	2.7093	2.68547	0.15247	0	0	1.21703	1.21133	0	#DIV/0!
linc-102	1.21579	0.723302	1.108	0.73269	0	0	0.996887	0.330739	0.125243	#DIV/0!
linc-103	1.31936	0.939811	0.496825	0.317337	0.093405	0	6.11089	4.03384	0.47735	#DIV/0!
linc-104	0.137912	3.08795	0.133078	0.136001	0	0	0	0	0.127862	#DIV/0!
linc-105	4.8493	0	0.126468	0	0	0	12.122	5.13413	1.21511	#DIV/0!
linc-106	0	0.363512	0	0	0	1.02023	0	0	0	#DIV/0!
linc-108	0.0814419	0.237853	0.0785873	0	0	0.534048	24.521	3.50938	0.302027	#DIV/0!
linc-112	0.571268	0	0	0.563354	0	0	2.89077	1.11892	0.151325	#DIV/0!
linc-113	1.1124	2.36734	0.773854	0.127557	0.150181	0	3.10542	0.760052	0.095938	#DIV/0!
linc-114	0	0.134728	0	0.272954	0	0	0	0	0	#DIV/0!
linc-115	0	1.98993	0.537936	0	0	0	0.365681	0.727937	0	#DIV/0!
linc-116	0	0	0	0.163145	0.960403	0.542419	0	1.01261	0.153381	#DIV/0!
linc-117	0	0	0	0.110261	0.324543	0	0.110014	0	0	#DIV/0!
linc-119	0	0	0	0.068358	0	0	0.102307	0	0	#DIV/0!
linc-12	47.0909	3.35922	0.783455	0	0	1.66377	3.19549	1.98783	3.19916	#DIV/0!
linc-120	0.72795	0.264249	0.273831	0.0365016	0	0.0404531	0.619139	0.289995	0	#DIV/0!
linc-121	0.440569	0	0	0	0	0	0.104038	0.0345171	0	#DIV/0!
linc-122	1.09642	0.640425	0.211598	0.108123	0.31825	0	1.07881	1.18113	0.203304	#DIV/0!
linc-123	0	0.575108	0.162872	0.166449	0.122482	0	3.2385	1.90094	0	#DIV/0!
linc-124	1.25472	0.444176	0.44027	0.112485	0.33109	0	7.40741	1.11708	0	#DIV/0!
linc-126	3.0691	0.309082	0.408486	0.104365	0	0.346988	5.20656	2.53926	1.56989	#DIV/0!
linc-127	0.11087	0	0	0	0	0	0.654538	0.108579	0.102791	#DIV/0!
linc-128	1.4615	0.184125	0	0.118691	0	0	6.10737	1.566	0.207234	#DIV/0!
linc-129	0.392617	0	0	0.120993	0	0	2.36616	1.97058	1.59252	#DIV/0!
linc-13	17.3077	3.59082	1.64273	0.419703	0	0.697708	2.79176	1.66721	0.526112	#DIV/0!
linc-130	0.532818	0.148201	0.66104	0.300249	0.220939	0	0.748943	0.745436	0	#DIV/0!
linc-131	0.332611	0	0	0	0	0	0	0	0	#DIV/0!
linc-133	0.429577	0.139399	0.0460578	0.0235348	0	0	0.516606	0.198663	0.0885048	#DIV/0!
linc-134	0.430225	0.0418829	0	0	0	0	0.846631	0.800533	0	#DIV/0!
linc-136	0.0885475	0	0.0854439	0	0	0	1.48113	0.910532	0	#DIV/0!
linc-138	0.698337	0	0.144399	0.319736	0.21718	0.245319	0.760741	0.879304	0.323723	#DIV/0!
linc-139	1.00241	0.473986	0	0.112974	0.124698	0.0939028	0.817226	0.280482	0.106212	#DIV/0!
linc-140	0.172842	0	0	0	0	0	0.680263	0.507808	0	#DIV/0!
linc-141	0	0	0	0	0	0	0.166432	0	0	#DIV/0!
linc-142	1.23625	0.722104	0.0795282	0	0	0	12.5086	2.4214	0.859622	#DIV/0!
linc-143	1.34373	0	0	0	0	0	3.48036	1.52883	0.732827	#DIV/0!
linc-144	0.784554	0.572828	0.757055	0.0773685	0	0	0.617563	0.192085	0.036369	#DIV/0!
linc-145	0.351049	0.0854374	0	0	0	0	0.388587	0.0429741	0	#DIV/0!
linc-146	0.991584	0	0	0	0	0	1.38218	0.0809241	0.15322	#DIV/0!
linc-147	5.79845	0.0350612	0	0	0.313616	0.0295209	4.53591	1.25211	0.300516	#DIV/0!
linc-148	0	0	0.102121	0	0	0	0	0	0	#DIV/0!
linc-149	0.0792143	0.102821	0.101917	0.0520779	0	0	3.11768	0.724052	0	#DIV/0!
linc-150	0.957599	0.112998	0	0.0572323	0.0842289	0.095142	0.628146	0.17051	0.242131	#DIV/0!
linc-151	0.251573	0.0816361	0.121377	0.0826958	0	0	0.453809	0.328497	0.0388732	#DIV/0!
linc-152	2.3152	0.036062	0	0	0	0	1.78597	0.562303	0.103031	#DIV/0!
linc-153	0.195944	0.0817516	0.135055	0	0	0	0.56462	0.287842	0.0519042	#DIV/0!
linc-154	0.11795	0	0	0	0	0	0.182374	0	0	#DIV/0!
linc-155	0.0554352	0	0	0	0	0	0	0	0	#DIV/0!
linc-156	0.719134	0.147386	0.0182613	0	0.0274655	0	0.577239	0.203868	0.0438636	#DIV/0!
linc-157	1.7856	0.112667	0.0478614	0	0	0.0542079	3.46503	0.323832	0.275912	#DIV/0!
linc-158	0	0.122325	0	0	0	0	0.24727	0.246112	0.116496	#DIV/0!
linc-159	1.36209	0	0.154629	0	0	0	1.49789	1.02007	0.074284	#DIV/0!
linc-160	0.171717	0.0835841	0	0	0	0	0.211199	0	0	#DIV/0!
linc-161	2.50442	0	0	0	0	0	5.6248	1.81283	0.757145	#DIV/0!
linc-162	0	0	0	0.139901	0	0	0	0	0.065764	#DIV/0!
linc-163	0.520799	0.117001	0.154629	0	0	0	3.31112	0.627735	0	#DIV/0!
linc-164	0.614537	0	0	0	0	0	0.627062	0.200612	0.0633058	#DIV/0!
linc-165	0	0	0.0285558	0	0	0	0.349413	0.0869443	0	#DIV/0!
linc-166	0.105408	0	0	0	0	0	0.570433	0.258074	0	#DIV/0!
linc-167	0.0666567	0	0.0514563	0.0262933	0	0	1.03626	0.182781	0	#DIV/0!
linc-168	0	0	0	0	0	0	0.290635	0	0	#DIV/0!
linc-171	0.905101	0	0	0	0	0	3.4595	1.2955	0.48412	#DIV/0!
linc-18	2.66409	0	0	0.375312	0.552347	0	0	6.70892	1.94067	#DIV/0!
linc-19	0	0.1619	1.28381	1.09334	1.85044	1.09054	0.163635	2.17158	0.565349	#DIV/0!
linc-2	4.36323	0	0	0	0	0	3.37319	2.13652	0.577894	#DIV/0!
linc-23	0	0	0	0	0	0	0	0	0.470465	#DIV/0!
linc-27	0	0	0	0	0	0	0.773743	0	0.243022	#DIV/0!
linc-28	0.347199	0	0	0	0	0	0	0	0	#DIV/0!
linc-32	0	0	0	0	0	0	0	0.295898	0.280124	#DIV/0!
linc-33	0.316646	0	0	0	0	0	0.623121	0.620202	0.29357	#DIV/0!
linc-37	0.524248	69.5367	4.04699	0.904725	0.380424	0.429714	0.9027	0.385059	0	#DIV/0!
linc-38	0	1.23854	1.63686	0.557606	0	0	1.39089	0.276876	0	#DIV/0!
linc-48	0.0871823	0.254618	0.336506	0	0.379586	0.57169	0.42891	1.02456	0	#DIV/0!
linc-52	0	0	0	0	0	1.23762	0	0	0	#DIV/0!
linc-53	0.412299	1.60551	0.397848	0.406588	0.897564	1.68976	6.288	6.86422	0	#DIV/0!
linc-54	0	0	0.67799	0	0	0	0	0.229365	0	#DIV/0!
linc-57	0.768558	0.3741	0.556215	0.0947388	0	0.314985	0.378107	0.0940841	0	#DIV/0!
linc-58	0.821177	0.63954	0.316958	0.16196	0.476714	0	2.42397	0.643364	0	#DIV/0!
linc-59	0	0	0	4.88875	0.799421	0	0.0774255	0.539441	0	#DIV/0!
linc-61	0	16.5469	24.2006	25.7872	5.17514	4.09196	5.14589	4.42337	1.32239	#DIV/0!
linc-63	1.33669	0.144586	0.143315	0	5.1732	6.81738	0.29227	1.59996	2.61625	#DIV/0!
linc-64	1.39697	1.24663	1.685	2.75523	1.18267	0	15.2344	16.7591	0.647582	#DIV/0!
linc-65	0	0	0	0.661566	1.70385	0	0	0	0	#DIV/0!
linc-66	0	0	0	3.74641	2.82091	0.724183	0	2.16309	0.245734	#DIV/0!
linc-67	0	0	0.212777	0.652352	6.88049	3.97635	0.216964	1.72758	0.306654	#DIV/0!
linc-68	29.4581	1.21797	1.09751	0	0.330138	1.49165	3.0216	4.45548	1.79263	#DIV/0!
linc-69	0	1.73667	1.72139	0.659703	1.45633	0.913899	0.438817	1.31029	0.10337	#DIV/0!
linc-71	0	0	0.468631	0.239463	0.352418	3.18463	0.238927	0	0.225131	#DIV/0!
linc-73	4.05409	8.72428	4.32378	1.2625	1.23869	0	4.19893	0.417926	0.0989118	#DIV/0!
linc-75	0.51182	0.0830437	0.164627	0	0.61901	1.25858	0.0839333	0.751862	0.553608	#DIV/0!
linc-77	6.99282	0.0881241	0	0.0892679	0.525503	0.370994	0.311738	0.731371	0.398645	#DIV/0!
linc-78	2.53317	0	0	0	0	0	1.24624	0	0.29357	#DIV/0!
linc-80	0.946908	0.184365	0.182744	0	0	0	0.37268	0	0	#DIV/0!
linc-83	0.0933508	2.81722	2.34205	8.37724	2.03222	0.91821	0	1.18848	0.0865478	#DIV/0!
linc-85	1.14599	1.4589	0.850633	0.695455	1.0235	0	1.56127	0.517986	0	#DIV/0!
linc-87	2.78864	0.26272	0	0.17742	0	0	0.885115	0	0.0834007	#DIV/0!
linc-88	1.73031	0.421118	0	0	0	0	3.29862	1.69454	0.200526	#DIV/0!
linc-89	0.193286	0	0.165788	1.96962	1.9013	0.528108	0.718465	2.73421	0.278756	#DIV/0!
linc-90	7.68558	0	0	0	0	0	5.86066	4.04562	0.267206	#DIV/0!
linc-93	0	0	0	0.684779	0	0	0	1.06864	0.735765	#DIV/0!
linc-94	2.61691	0.0796121	0.710208	0.161291	0	0	0.80465	1.20132	0	#DIV/0!
linc-96	0	1.73949	3.55288	2.08244	1.41449	1.2427	0.639317	1.00751	0.502001	#DIV/0!
linc-97	0	0	0.282914	1.73477	0	0.240322	0.144241	0.430696	0.815473	#DIV/0!
linc-99	0.361468	0	0	0.53469	0	0	0.355662	0	0.167563	#DIV/0!
