# Supplementary material for: Systematic evaluation of C. elegans lincRNAs with CRISPR knockout mutants
Source: Genome Biol. 2019 Jan 8;20:7. doi: 10.1186/s13059-018-1619-6 (PMC6325887; doi:10.1186/s13059-018-1619-6)
Supplement: Supplementary file 3 — Table S2. List of worm strains. (XLSX 20 kb) [file 13059_2018_1619_MOESM3_ESM.xlsx]

## Sheet: Sheet1
Strain	Allele name	description	Deletion size(bp)
GSH205	hzhCR3	hzhCR3[linc-2] III.	1013
GSH206	hzhCR4	hzhCR4 [linc-3] V.	431
GSH207	hzhCR5	hzhCR5 [linc-4] II.	915
GSH208	hzhCR6	hzhCR6 [linc-5] X.	1019
GSH209	hzhCR7	hzhCR7 [linc-6] X.	489
GSH210	hzhCR8	hzhCR8 [linc-7] X.	1371
GSH211	hzhCR9	hzhCR9 [linc-8] II.	942
GSH212	hzhCR10	hzhCR10 [linc-9] I.	1618
GSH213	hzhCR11	hzhCR11 [linc-10] II.	423
GSH214	hzhCR12	hzhCR12 [linc-11] II.	538
GSH215	hzhCR13	hzhCR13 [linc-12] II.	512
GSH216	hzhCR14	hzhCR14 [linc-13] II.	531
GSH217	hzhCR15	hzhCR15 [linc-14] V.	608
GSH218	hzhCR16	hzhCR16 [linc-16] II.	387
GSH219	hzhCR17	hzhCR17 [linc-17] II.	794
GSH220	hzhCR18	hzhCR18 [linc-18] I.	522
GSH221	hzhCR19	hzhCR19 [linc-19] III.	469
GSH222	hzhCR20	hzhCR20 [linc-20] X.	1129
GSH223	hzhCR21	hzhCR21 [linc-21] IV.	559
GSH224	hzhCR22	hzhCR22 [linc-22] X.	1178
GSH225	hzhCR23	hzhCR23 [linc-23] I.	417
GSH226	hzhCR24	hzhCR24 [linc-24] III.	828
GSH227	hzhCR25	hzhCR25 [linc-26] IV.	545
GSH228	hzhCR26	hzhCR26 [linc-27] II.	528
GSH229	hzhCR27	hzhCR27 [linc-28] V.	456
GSH230	hzhCR28	hzhCR28 [linc-29] IV.	1113
GSH231	hzhCR29	hzhCR29 [linc-31] V.	1168
GSH232	hzhCR30	hzhCR30 [linc-33] X.	261
GSH233	hzhCR31	hzhCR31 [linc-34] X.	391
GSH234	hzhCR32	hzhCR32 [linc-35] II.	842
GSH235	hzhCR33	hzhCR33 [linc-36] IV.	583
GSH236	hzhCR34	hzhCR34 [linc-37] III.	747
GSH237	hzhCR35	hzhCR35 [linc-38] V.	499
GSH238	hzhCR36	hzhCR36 [linc-39] I.	431
GSH239	hzhCR37	hzhCR37 [linc-40] III.	545
GSH240	hzhCR38	hzhCR38 [linc-41] IV.	473
GSH241	hzhCR39	hzhCR39 [linc-42] III.	427
GSH242	hzhCR40	hzhCR40 [linc-43] X.	834
GSH243	hzhCR41	hzhCR41 [linc-44] II.	324
GSH244	hzhCR42	hzhCR42 [linc-45] III.	466
GSH245	hzhCR43	hzhCR43 [linc-46] II.	467
GSH246	hzhCR44	hzhCR44 [linc-47] II.	277
GSH247	hzhCR45	hzhCR45 [linc-48] X.	1034
GSH248	hzhCR46	hzhCR46 [linc-49] II.	260
GSH249	hzhCR47	hzhCR47 [linc-50] IV.	744
GSH250	hzhCR48	hzhCR48 [linc-51] V.	539
GSH251	hzhCR49	hzhCR49 [linc-52] II.	771
GSH252	hzhCR50	hzhCR50 [linc-53] I.	532
GSH253	hzhCR51	hzhCR51 [linc-54] X.	657
GSH254	hzhCR52	hzhCR52 [linc-55] X.	553
GSH255	hzhCR53	hzhCR53 [linc-56] X.	1183
GSH256	hzhCR54	hzhCR54 [linc-57] III.	867
GSH257	hzhCR55	hzhCR55 [linc-58] I.	339
GSH258	hzhCR56	hzhCR56 [linc-59] V.	1220
GSH259	hzhCR57	hzhCR57 [linc-60] IV.	498
GSH260	hzhCR58	hzhCR58 [linc-61] V.	440
GSH261	hzhCR59	hzhCR59 [linc-62] V.	464
GSH262	hzhCR60	hzhCR60 [linc-63] I.	447
GSH263	hzhCR61	hzhCR61 [linc-64] X.	575
GSH264	hzhCR62	hzhCR62 [linc-65] V.	524
GSH265	hzhCR63	hzhCR63 [linc-66] II.	477
GSH266	hzhCR64	hzhCR64 [linc-67] X.	741
GSH267	hzhCR65	hzhCR65 [linc-68] II.	457
GSH268	hzhCR66	hzhCR66 [linc-69] V.	1075
GSH269	hzhCR67	hzhCR67 [linc-71] II.	1025
GSH270	hzhCR68	hzhCR68 [linc-72] II.	618
GSH271	hzhCR69	hzhCR69 [linc-73] II.	306
GSH272	hzhCR70	hzhCR70 [linc-74] II.	337
GSH273	hzhCR71	hzhCR71 [linc-75] X.	563
GSH274	hzhCR72	hzhCR72 [linc-76] III.	987
GSH275	hzhCR73	hzhCR73 [linc-77] IV.	556
GSH276	hzhCR74	hzhCR74 [linc-78] X.	898
GSH277	hzhCR75	hzhCR75 [linc-79] IV.	660
GSH278	hzhCR76	hzhCR76 [linc-80] I.	353
GSH279	hzhCR77	hzhCR77 [linc-81] V.	177
GSH280	hzhCR78	hzhCR78 [linc-82] III.	2987
GSH281	hzhCR79	hzhCR79 [linc-83] X.	424
GSH282	hzhCR80	hzhCR80 [linc-84] I.	173
GSH283	hzhCR81	hzhCR81 [linc-85] I.	453
GSH284	hzhCR82	hzhCR82 [linc-86] IV.	468
GSH285	hzhCR83	hzhCR83 [linc-87] III.	894
GSH286	hzhCR84	hzhCR84 [linc-88] X.	409
GSH287	hzhCR85	hzhCR85 [linc-89] IV.	933
GSH288	hzhCR86	hzhCR86 [linc-90] III.	888
GSH289	hzhCR87	hzhCR87 [linc-91] I.	1204
GSH290	hzhCR88	hzhCR88 [linc-92] V.	751
GSH291	hzhCR89	hzhCR89 [linc-93] II.	480
GSH292	hzhCR90	hzhCR90 [linc-94] IV.	710
GSH293	hzhCR91	hzhCR91 [linc-95] III.	1004
GSH294	hzhCR92	hzhCR92 [linc-96] V.	1275
GSH295	hzhCR93	hzhCR93 [linc-97] IV.	1033
GSH296	hzhCR94	hzhCR94 [linc-99] III.	438
GSH297	hzhCR95	hzhCR95 [linc-100] X.	738
GSH298	hzhCR96	hzhCR96 [linc-101] IV.	434
GSH299	hzhCR97	hzhCR97 [linc-102] X.	867
GSH300	hzhCR98	hzhCR98 [linc-104] I.	571
GSH301	hzhCR99	hzhCR99 [linc-105] III.	1216
GSH302	hzhCR100	hzhCR100 [linc-106] X.	1036
GSH303	hzhCR101	hzhCR101 [linc-107] II.	531
GSH304	hzhCR102	hzhCR102 [linc-108] V.	688
GSH305	hzhCR103	hzhCR103 [linc-109] III.	1459
GSH306	hzhCR104	hzhCR104 [linc-110] II.	870
GSH307	hzhCR105	hzhCR105 [linc-111] IV.	529
GSH308	hzhCR106	hzhCR106 [linc-112] X.	1992
GSH309	hzhCR107	hzhCR107 [linc-113] I.	1294
GSH310	hzhCR108	hzhCR108 [linc-114] IV.	340
GSH311	hzhCR109	hzhCR109 [linc-116] III.	472
GSH312	hzhCR110	hzhCR110 [linc-117] V.	622
GSH313	hzhCR111	hzhCR111 [linc-118] X.	813
GSH314	hzhCR112	hzhCR112 [linc-119] IV.	425
GSH315	hzhCR113	hzhCR113 [linc-121] IV.	612
GSH316	hzhCR114	hzhCR114 [linc-122] II.	452
GSH317	hzhCR115	hzhCR115 [linc-123] V.	1215
GSH318	hzhCR116	hzhCR116 [linc-125] II.	1075
GSH319	hzhCR117	hzhCR117 [linc-126] IV.	1261
GSH320	hzhCR118	hzhCR118 [linc-127] II.	817
GSH321	hzhCR119	hzhCR119 [linc-128] V.	1171
GSH322	hzhCR120	hzhCR120 [linc-130] X.	406
GSH323	hzhCR121	hzhCR121 [linc-133] II.	1490
GSH324	hzhCR122	hzhCR122 [linc-134] IV.	1521
GSH325	hzhCR123	hzhCR123 [linc-136] V.	691
GSH326	hzhCR124	hzhCR124 [linc-137] V.	779
GSH327	hzhCR125	hzhCR125 [linc-138] II.	571
GSH328	hzhCR126	hzhCR126 [linc-139] II.	1221
GSH329	hzhCR127	hzhCR127 [linc-140] X.	744
GSH330	hzhCR128	hzhCR128 [linc-141] I.	506
GSH331	hzhCR129	hzhCR129 [linc-142] X.	2045
GSH332	hzhCR130	hzhCR130 [linc-143] III.	496
GSH333	hzhCR131	hzhCR131 [linc-144] X.	1092
GSH334	hzhCR132	hzhCR132 [linc-145] IV.	286
GSH335	hzhCR133	hzhCR133 [linc-146] V.	1031
GSH336	hzhCR134	hzhCR134 [linc-147] III.	1385
GSH337	hzhCR135	hzhCR135 [linc-148] V.	789
GSH338	hzhCR136	hzhCR136 [linc-149] I.	1256
GSH339	hzhCR137	hzhCR137 [linc-150] X.	1172
GSH340	hzhCR138	hzhCR138 [linc-151] IV.	402
GSH341	hzhCR139	hzhCR139 [linc-152] II.	2492
GSH342	hzhCR140	hzhCR140 [linc-153] V.	637
GSH343	hzhCR141	hzhCR141 [linc-154] X.	2416
GSH344	hzhCR142	hzhCR142 [linc-155] X.	871
GSH345	hzhCR143	hzhCR143 [linc-156] I.	1392
GSH346	hzhCR144	hzhCR144 [linc-158] IV.	686
GSH347	hzhCR145	hzhCR145 [linc-159] IV.	1757
GSH348	hzhCR146	hzhCR146 [linc-160] V.	441
GSH349	hzhCR147	hzhCR147 [linc-161] III.	309
GSH350	hzhCR148	hzhCR148 [linc-162] V.	527
GSH351	hzhCR149	hzhCR149 [linc-163] V.	1138
GSH352	hzhCR150	hzhCR150 [linc-164] II.	2327
GSH353	hzhCR151	hzhCR151 [linc-165] III.	1371
GSH354	hzhCR152	hzhCR152 [linc-166] X.	478
GSH355	hzhCR153	hzhCR153 [linc-167] I.	1190
GSH356	hzhCR154	hzhCR154 [linc-168] V.	641
GSH357	hzhCR155	hzhCR155 [linc-169] II.	497
GSH358	hzhCR156	hzhCR156 [linc-170] V.	695
GSH359	hzhCR157	hzhCR157 [linc-171] I.	1203
XIL0375	thuIs375	thuIs375 [plinc-5::H1::cherry, unc-119(+)]	-
XIL0389	thuIs389	thuIs389 [plinc-109::H1::cherry, unc-119(+)]	-
XIL1172	thuEx172	thuEx172 [linc-60::H1-Wcherry;unc-119(+);unc-119(tm4063)]	-
XIL0354	thuIs354	thuIs354 [plinc-107::H1::cherry, unc-119(+)]	-
XIL1177	thuEx177	thuEx177 [linc-67::H1-Wcherry;unc-119(+));unc-119(tm4063)]	-
XIL0386	thuIs386	thuIs386 [plinc-72::H1::cherry, unc-119(+)]	-
XIL0411	thuIs411	thuIs411 [plinc-140::H1::cherry, (unc-119(+)]	-
XIL1237	thuEx237	thuEx237 [linc-92::H1-Wcherry;unc-119(+);unc-119(tm4063)]	-
GSH361	hzhEX57	hzhEX57 [Plinc-36::sl2::RFP]	-
GSH362	hzhEX58	hzhEX58 [Plinc-10::sl2::RFP]	-
GSH363	hzhEX59	hzhEX59 [Plinc-155::sl2::RFP]	-
GSH364	hzhEX60	hzhEX60 [Plinc-74::sl2::RFP]	-
GSH366	hzhCR158	hzhCR158 [Plinc-2::GFP] I.	-
GSH367	hzhCR159	hzhCR159 [Plinc-4::GFP] I.	-
GSH368	hzhCR160	hzhCR160 [Plinc-17::GFP] I.	-
GSH369	hzhCR161	hzhCR161 [Plinc-18::GFP] I.	-
GSH370	hzhCR162	hzhCR162 [Plinc-22::GFP] I.	-
GSH371	hzhCR163	hzhCR163 [Plinc-27::GFP] I.	-
GSH372	hzhCR164	hzhCR164 [Plinc-37::GFP] I.	-
GSH373	hzhCR165	hzhCR165 [Plinc-73::GFP] I.	-
GSH374	hzhCR166	hzhCR166 [Plinc-126:GFP] I.	-
CZ333	juis1IV	Punc-25::SNB-1::GFP	-
GSH369	juis1IV; hzhCR69	linc-73;Punc-25::SNB-1::GFP	-
GSH370	hzhEX63	Plinc-60::GFP::linc-60;Plinc-60::RFP	-
GSH371	hzhEX64	Plinc-60::mir-5550;Plinc-60::GFP::linc-60;Plinc-60::RFP	-
GSH372	hzhEX65	Plinc-109::GFP::linc-109;Plinc-109::RFP	-
GSH373	hzhEX66	Plinc-109::mir-355;Plinc-109::GFP::linc-109;Plinc-109::RFP	-
GSH374	hzhEX67	Plinc-109::mir-5546;Plinc-109::GFP::linc-109;Plinc-109::RFP	-
GSH375	hzhEX68	Plinc-109::mir-4934;Plinc-109::GFP::linc-109;Plinc-109::RFP	-
GSH376	hzhEX69	linc-2(hzhCR3);[Plinc-2:linc-2;Pmyo-2::mCherry]	-
GSH377	hzhEX70	linc-4(hzhCR5);[Plinc-4:linc-4;Pmyo-2::mCherry]	-
GSH378	hzhEX71	linc-5(hzhCR6);[Plinc-5:linc-5;Pmyo-2::mCherry]	-
GSH379	hzhEX72	linc-10(hzhCR11);[Plinc-10:linc-10;Pmyo-2::mCherry]	-
GSH380	hzhEX73	linc-17(hzhCR3);[Plinc-17:linc-17;Pmyo-2::mCherry]	-
GSH381	hzhEX74	linc-18(hzhCR3);[Plinc-18:linc-18;Pmyo-2::mCherry]	-
GSH382	hzhEX75	linc-22(hzhCR3);[Plinc-22:linc-22;Pmyo-2::mCherry]	-
GSH383	hzhEX76	linc-27(hzhCR3);[Plinc-27:linc-27;Pmyo-2::mCherry]	-
GSH384	hzhEX77	linc-36(hzhCR3);[Plinc-36:linc-36;Pmyo-2::mCherry]	-
GSH385	hzhEX78	linc-37(hzhCR3);[Plinc-37:linc-37;Pmyo-2::mCherry]	-
GSH386	hzhEX79	linc-60(hzhCR3);[Plinc-60:linc-60;Pmyo-2::mCherry]	-
GSH387	hzhEX80	linc-67(hzhCR3);[Plinc-67:linc-67;Pmyo-2::mCherry]	-
GSH388	hzhEX81	linc-72(hzhCR3);[Plinc-72:linc-72;Pmyo-2::mCherry]	-
GSH389	hzhEX82	linc-73(hzhCR3);[Plinc-73:linc-73;Pmyo-2::mCherry]	-
GSH390	hzhEX83	linc-74(hzhCR3);[Plinc-74:linc-74;Pmyo-2::mCherry]	-
GSH391	hzhEX84	linc-92(hzhCR3);[Plinc-92:linc-92;Pmyo-2::mCherry]	-
GSH392	hzhEX85	linc-107(hzhCR3);[Plinc-107:linc-107;Pmyo-2::mCherry]	-
GSH393	hzhEX86	linc-109(hzhCR3);[Plinc-109:linc-109;Pmyo-2::mCherry]	-
GSH394	hzhEX87	linc-126(hzhCR3);[Plinc-126:linc-126;Pmyo-2::mCherry]	-
GSH395	hzhEX88	linc-140(hzhCR3);[Plinc-140:linc-140;Pmyo-2::mCherry]	-
GSH396	hzhEX89	linc-150(hzhCR3);[Plinc-150:linc-150;Pmyo-2::mCherry]	-
GSH397	hzhEX90	linc-155(hzhCR3);[Plinc-155:linc-155;Pmyo-2::mCherry]	-
GSH398	hzhEX91	linc-159(hzhCR3);[Plinc-159:linc-159;Pmyo-2::mCherry]	-
GSH399	hzhEX92	[linc-73::Punc-104::mcherry;Pmyo-2::GFP]	-
GSH400	hzhEX93	[linc-73(2X TTS insertion)::Punc-104::mCherry;Pmyo-2::GFP]	-
GSH401	hzhEX94	[linc-73(mutated UNC-30 binding site)::Punc-104::mcherry;Pmyo-4::GFP]	-
GSH402	hzhEX95	[linc-73(mutated UNC-55 binding site)::Punc-104::mcherry;Pmyo-4::GFP]	-
