# Supplementary material for: Systematic evaluation of C. elegans lincRNAs with CRISPR knockout mutants
Source: Genome Biol. 2019 Jan 8;20:7. doi: 10.1186/s13059-018-1619-6 (PMC6325887; doi:10.1186/s13059-018-1619-6)
Supplement: Supplementary file 4 — Table S3. Data for the lincRNA mutant phenotypes. (XLSX 66 kb) [file 13059_2018_1619_MOESM4_ESM.xlsx]

## Sheet:  mutant phenotypes
	Locomotion	Defecation	Pumping	Egg retention	brood size		developmental delay
N2	13.2±0.84	60.4±2.07	74.2±2.86	15.2±5.26	243.8±22.16		Day1		L3+	L3-		Day2		YA+	YA-
linc-2	12.6±0.55	62±3.39	63.2±3.96	10.4±2.41	253.4±39.91			N2	44	6			N2	43	7
linc-3	12.8±0.84	59.6±4.22	73±2.12	10.4±1.67	234.2±28.49			linc-2	43	7			linc-2	46	4
linc-4	12.2±1.79	61.4±7.37	71.6±8.29	7.8±2.59	213.2±16.18
linc-5	13±1.73	56.2±3.7	68±3.24	15.8±3.96	274.6±47.99				43.5	6.5				44.5	5.5
linc-6	12.4±1.14	62.8±5.63	76.6±2.07	14.4±5.32	234.6±80.75				43.5	6.5				44.5	5.5
linc-7	13.2±0.84	59.2±3.03	70.6±3.58	14.2±3.7	240±43.38				P value	0.766199				P value	0.337657
linc-8	11.8±2.17	61.4±4.39	72±4.24	15.2±5.72	223.8±50.53
linc-9	12±1.58	59±4.18	72.6±6.19	13.8±2.59	250.2±30.31		Day1		L3+	L3-		Day2		YA+	YA-
linc-10	12.6±1.14	60.4±7.67	73±2	11.2±5.81	195±27.66			N2	44	6			N2	43	7
linc-11	12.4±1.82	61.2±6.26	72.2±2.86	13.6±2.3	222.6±62.19			linc-3	45	5			linc-3	45	5
linc-12	12.6±0.55	58.4±5.03	72.2±2.17	13.4±4.34	202.6±47.11
linc-13	13±1.22	59.8±7.22	70.8±3.19	13.8±2.39	251.6±16.53				44.5	5.5				44	6
linc-14	12.2±1.3	55.2±5.81	73.8±2.39	14.4±4.04	246.4±29.81				44.5	5.5				44	6
linc-16	12.6±2.3	59±3.32	74.4±7.96	18.4±2.79	270.6±41.48				P value	0.749271				P value	0.538253
linc-17	12.4±0.55	55.8±7.29	70.8±2.17	16.2±4.97	245±38.13
linc-18	11.4±2.07	62.8±6.42	69.2±4.21	13.2±3.56	240.2±45.54		Day1		L3+	L3-		Day2		YA+	YA-
linc-19	13.4±1.14	59.6±4.93	72.8±2.59	12±1.58	211±20.3			N2	44	6			N2	43	7
linc-20	14±0.71	62.6±11.48	70.8±2.59	14.6±4.72	232.4±37.15			linc-4	46	4			linc-4	40	10
linc-21	13.2±0.84	61±6	71.8±2.68	14±4	246.6±38.4
linc-22	12.8±0.84	64±9.14	82.6±5.08	17.4±5.32	238.4±25.7				45	5				41.5	8.5
linc-23	13.4±1.14	62.6±6.73	73±3.46	15.8±3.63	213.4±50.79				45	5				41.5	8.5
linc-24	13±2.83	60.4±6.88	75.4±3.21	14±2.74	215±45.46				P value	0.504985				P value	0.424492
linc-26	13.4±1.14	58.8±6.38	72.8±2.77	15.6±4.72	231.4±42.04
linc-27	13.2±0.45	49.4±7.13	74.8±2.39	14.4±5.41	231±40.61		Day1		L3+	L3-		Day2		YA+	YA-
linc-28	12.4±2.41	62±11.34	72.8±5.02	16.2±3.11	251.4±38.47			N2	44	6			N2	43	7
linc-29	13.6±0.89	60.8±8.26	74.4±2.88	13.6±2.97	202.2±55.3			linc-5	39	11			linc-5	42	8
linc-31	12.4±1.14	62±7.71	71±1.58	18.2±3.9	245.2±13.33
linc-33	12.6±0.55	59.8±6.87	72.6±1.52	13±7.07	240±37.86				41.5	8.5				42.5	7.5
linc-34	12.4±1.14	58.4±7.06	74.4±6.35	14.8±3.9	223.2±40.29				41.5	8.5				42.5	7.5
linc-35	12.8±1.1	58.6±9.48	76.6±5.41	9.8±2.28	234.2±52.93				P value	0.18316				P value	0.779435
linc-36	11.6±2.07	65.4±8.59	77.4±4.51	17.6±4.16	232.6±22.07
linc-37	10.4±0.55	58.4±5.13	74±4.24	10.4±1.52	275.8±51.77		Day1		L3+	L3-		Day2		YA+	YA-
linc-38	13±0.71	59.6±3.05	73.4±7.06	14.4±4.1	233.6±30.43			N2	44	6			N2	43	7
linc-39	11.6±2.97	61.6±4.04	75.4±3.58	14.4±7.13	227±38.44			linc-6	46	4			linc-6	45	5
linc-40	14±0.71	54.6±6.35	73.4±3.29	15±4.53	231±45.67
linc-41	12.4±0.55	59.4±6.07	69.2±4.38	15.6±3.78	230.6±21.05				45	5				44	6
linc-42	12.8±1.79	61±6	72.6±5.73	16.2±4.02	213±30.8				45	5				44	6
linc-43	11.8±2.68	57.6±6.02	69.6±9.29	10.2±1.3	228.2±39.82				P value	0.504985				P value	0.538253
linc-44	13.6±1.14	55.6±12.46	72.8±3.7	14±4	236±26.77
linc-45	12.4±0.55	59.6±6.35	71±1.58	15.8±5.4	229.4±49.67		Day1		L3+	L3-		Day2		YA+	YA-
linc-46	13±0.71	63.6±8.47	73±1.87	15.6±6.47	231.6±20.33			N2	44	6			N2	43	7
linc-47	13.4±0.55	64±7.55	74.2±5.89	10.2±1.92	202.6±13.72			linc-7	39	11			linc-7	39	11
linc-48	13±0.71	59.4±3.44	75.8±5.67	14.4±3.51	235.4±33.14
linc-49	12.4±1.14	56.4±4.93	75.6±2.51	14.8±3.9	230.2±19.02				41.5	8.5				41	9
linc-50	12.2±1.64	61.6±8.35	73.8±1.64	12±3.54	264.8±44.42				41.5	8.5				41	9
linc-51	12.6±1.34	54.6±10.6	67.8±8.07	14±5.74	243±22.08				P value	0.18316				P value	0.297802
linc-52	12.6±1.14	57.6±2.07	75.2±4.97	13.8±4.38	251.4±37.82
linc-53	13±1.22	60.8±8.17	74.4±2.51	18.4±4.39	204.4±28.34		Day1		L3+	L3-		Day2		YA+	YA-
linc-54	13±1.87	60.8±4.38	71±2.12	14.8±9.18	238.2±50.45			N2	44	6			N2	43	7
linc-55	12±2.12	58.6±6.07	80.4±6.54	14±4.95	216±45.41			linc-8	44	6			linc-8	45	5
linc-56	13.6±0.89	59.6±6.58	73±2	14.4±4.39	253.6±31.13
linc-57	12.8±1.1	54.2±8.87	74.6±4.98	20.2±6.3	234±35.74				44	6				44	6
linc-58	12.2±1.92	59.4±6.88	74.8±9.63	15±3.54	225.6±48.22				44	6				44	6
linc-59	12.8±2.28	59.4±1.34	77±3.32	15.8±3.49	229.4±32.07				P value	1				P value	0.538253
linc-60	11.4±0.55	51.4±6.77	74.4±3.78	14±4	240±36.81
linc-61	13.6±2.07	62.6±6.27	72.2±2.77	16.2±2.49	236±39.63		Day1		L3+	L3-		Day2		YA+	YA-
linc-62	14.4±2.19	54.4±8.41	68.4±5.13	15.4±5.18	223.8±35.7			N2	44	6			N2	43	7
linc-63	12.4±3.36	61±6.2	80.8±5.97	15.4±4.39	244±33.7			linc-9	43	7			linc-9	43	6
linc-64	13±1.87	56±3.81	75±2.24	17.6±5.5	236.2±25.39
linc-65	12.2±0.84	60.8±7.19	73.2±2.77	15.4±2.7	262.8±16.41				43.5	6.5				43.4343	6.56566
linc-66	13.4±1.14	63.2±8.56	77±3.16	16.2±5.4	219±39.12				43.5	6.5				42.5657	6.43434
linc-67	12.4±2.51	55.2±2.59	74.8±1.92	14±4.53	239±15.03				P value	0.766199				P value	0.796011
linc-68	12±1.58	59.8±2.05	73.8±5.89	12.6±1.52	229±31.31
linc-69	13.4±1.14	61.2±6.38	75.2±1.92	13.2±5.54	239.2±10.4		Day1		L3+	L3-		Day2		YA+	YA-
linc-71	13.8±1.64	61.8±9.44	73.4±4.34	14.6±4.39	233±30.86			N2	44	6			N2	43	7
linc-72	12.2±1.79	49.8±7.36	75.6±3.36	19.6±7.3	220±32.21			linc-10	46	4			linc-10	45	5
linc-73	9.8±1.1	57.4±2.19	75±3.39	14.2±6.06	245.6±29.05
linc-74	12±1.22	58.6±3.36	74.6±2.61	13.6±2.07	240.2±11.86				45	5				44	6
linc-75	12.8±1.48	58.2±2.77	74.2±3.11	16.4±6.31	230±62.31				45	5				44	6
linc-76	13.6±1.14	58.4±2.7	73.2±7.53	13.8±2.59	215.4±24.13				P value	0.504985				P value	0.538253
linc-77	13.4±0.89	61.6±6.27	76.2±3.7	14.6±3.78	245.2±16.89
linc-78	12.4±1.34	58.8±2.17	72.6±2.3	13.8±5.59	216±27.99		Day1		L3+	L3-		Day2		YA+	YA-
linc-79	12.6±1.14	56.4±5.68	75.2±3.49	15.8±3.7	235.6±63.25			N2	44	6			N2	43	7
linc-80	12.8±1.1	56.6±5.94	74.2±5.85	15.8±4.32	224.4±34.36			linc-11	40	10			linc-11	40	10
linc-81	12.2±0.84	60±2.45	76.4±4.51	14.8±1.79	234.2±33.76
linc-82	12.4±1.14	58±3.54	75.4±2.61	16.6±2.88	226.4±23.64				42	8				41.5	8.5
linc-83	13.2±0.84	60.4±4.93	74.2±5.63	16±6.52	246±41.99				42	8				41.5	8.5
linc-84	12.4±2.19	52.8±7.16	74.4±2.61	13.4±4.45	236±17.85				P value	0.275234				P value	0.424492
linc-85	12.6±1.67	59.6±9.21	69.6±5.37	12.8±3.7	227±21.99
linc-86	13±0.71	61.2±9.58	74.8±1.79	12.4±1.14	232±38.85		Day1		L3+	L3-		Day2		YA+	YA-
linc-87	12.8±1.48	59±4	73.4±6.54	10±1.58	227.6±28.95			N2	44	6			N2	43	7
linc-88	12±1.22	58.6±13.43	77.4±1.34	10.8±1.48	234.4±32.32			linc-12	40	10			linc-12	42	8
linc-89	12.6±1.14	59.6±2.3	76.2±1.79	14.6±4.22	234.8±23.82
linc-90	12.4±1.14	61.8±4.76	75.8±3.03	19.6±5.94	244±47.94				42	8				42.5	7.5
linc-91	12.8±1.3	59.8±3.03	74.6±3.85	14±4.64	237.4±51.89				42	8				42.5	7.5
linc-92	13±1.87	57.2±5.17	75.4±2.07	8.6±3.05	237.8±43.27				P value	0.275234				P value	0.779435
linc-93	12.2±2.49	60.2±3.27	74.6±4.77	13±2.92	224±34.16
linc-94	12.4±1.95	56±5.24	72±5.24	14.2±4.02	245.8±9.83		Day1		L3+	L3-		Day2		YA+	YA-
linc-95	13.4±0.55	59.8±11.8	74.8±9.6	15.4±4.16	247.6±34.15			N2	44	6			N2	43	7
linc-96	12.8±0.84	56.2±5.31	69.6±4.34	15±3.87	246.4±16.92			linc-13	41	9			linc-13	42	8
linc-97	12.8±0.84	57.6±4.04	74.2±1.64	13.6±6.43	240.4±21.01
linc-99	13.4±1.52	61.6±5.22	75.8±2.28	13.8±4.21	240.6±15.96				42.5	7.5				42.5	7.5
linc-100	12.4±1.14	55.8±6.06	73.4±3.85	14.8±3.77	220.4±31.21				42.5	7.5				42.5	7.5
linc-101	12.4±1.52	56.4±6.02	71.4±3.78	12.2±2.49	237.8±37.26				P value	0.400814				P value	0.779435
linc-102	12.6±1.14	57±5.66	74.8±10.28	9.8±1.64	234±56.76
linc-104	13±0.71	57±5.7	73.6±3.51	11.8±3.27	226.8±33.77		Day1		L3+	L3-		Day2		YA+	YA-
linc-105	11.8±1.48	58.6±2.51	73.6±2.61	12.8±3.19	221±32.37			N2	44	6			N2	43	7
linc-106	13.2±0.84	58.6±6.43	77±7.11	12.4±3.85	221.4±26.75			linc-14	39	11			linc-14	45	4
linc-107	11.4±1.14	77±5.29	68.2±5.4	13.6±2.51	214.4±21.92
linc-108	12.8±0.45	57.2±5.17	75±9.14	14.8±8.29	260.4±40.57				41.5	8.5				44.4444	5.55556
linc-109	12.6±0.55	56±6.6	64.4±7.16	14.4±6.69	233.2±51.41				41.5	8.5				43.5556	5.44444
linc-110	12.8±1.3	58.6±8.38	79.2±9.68	13.2±4.55	217.4±32.38				P value	0.18316				P value	0.35553
linc-111	13±0.71	59.8±1.79	74.6±6.27	16.2±2.77	206.2±49.19
linc-112	13±1	63.6±5.03	80.4±10.81	15.2±0.84	225±35.36		Day1		L3+	L3-		Day2		YA+	YA-
linc-113	12±1	56±8.51	78±4.24	14.8±6.53	239.6±62.92			N2	44	6			N2	43	7
linc-114	13.4±0.55	59.4±5.9	77.2±2.17	18.4±3.36	245.8±28.61			linc-16	41	9			linc-16	41	8
linc-116	13.2±0.84	58.8±4.09	75.2±4.15	14±4.12	210.4±30.92
linc-117	13.4±0.55	56.8±4.97	67.6±7.27	17.6±3.36	231.4±42.85				42.5	7.5				42	7.5
linc-118	13.2±0.84	59.2±2.68	70.2±2.86	13.8±1.48	228±49.27				42.5	7.5				41.16	7.35
linc-119	13.4±1.14	59.8±8.11	80.8±7.82	16±2.92	220.8±32.94				P value	0.400814				P value	0.734247
linc-121	12.8±1.92	55.8±4.97	71±3.87	16.6±3.65	230.6±32.62
linc-122	13.4±1.14	59.8±0.84	77.4±1.95	16.4±3.65	218.6±25.56		Day1		L3+	L3-		Day2		YA+	YA-
linc-123	13±1.87	59.8±3.77	69±6.24	13.4±1.14	253.2±42.61			N2	44	6			N2	43	7
linc-125	12.8±0.84	61±6.36	70.8±2.68	12±1.87	241.6±62.18			linc-17	30	20			linc-17	31	18
linc-126	12.2±1.3	49.8±6.38	73.8±2.95	16.2±7.26	230.6±25.42
linc-127	12.6±1.14	55±8.6	73.2±5.54	14.8±4.32	233.2±23.62				37	13				37.3737	12.6263
linc-128	12.2±2.05	61.4±11.17	77.2±1.79	16.2±2.59	230.6±26.78				37	13				36.6263	12.3737
linc-130	12.2±0.84	59±3	74.6±8.2	13±2.83	280.8±26.86				P value	0.00141426				P value	0.0092364
linc-133	12.6±1.52	62.6±3.58	74.6±4.16	13±3.16	234.2±21.11
linc-134	12.6±0.84	59±7.84	74±2.55	13.6±4.22	218.2±40.11		Day1		L3+	L3-		Day2		YA+	YA-
linc-136	12.8±0.84	58.6±2.41	75.2±1.48	15.8±3.83	226.2±13.03			N2	44	6			N2	43	7
linc-137	13.2±0.45	58.2±5.93	75.4±7.02	16.2±2.39	224±44.48			linc-18	19	31			linc-18	17	33
linc-138	12.8±0.84	57.4±6.35	74.8±3.7	11.8±4.76	237±28.88
linc-139	13.8±0.45	60.2±1.3	73.4±3.65	14.4±1.82	260.4±33.14				31.5	18.5				30	20
linc-140	12.4±2.51	58.8±5.17	83±3.81	18.4±3.91	235.4±41.34				31.5	18.5				30	20
linc-141	13±0.71	61.2±8.64	71.6±2.07	15.6±3.58	245.2±22.47				P value	2.24179e-07				P value	1.11305e-07
linc-142	12.6±1.52	61.2±7.79	74.4±3.05	15.4±2.88	237.6±39.76
linc-143	13.6±1.14	58±6.71	79.8±7.22	12.2±2.59	226.6±33.31		Day1		L3+	L3-		Day2		YA+	YA-
linc-144	13±0.71	60±6.89	69±6.24	9.6±1.82	249.4±8.47			N2	44	6			N2	43	7
linc-145	13±0.71	54.6±8.68	75±8.06	13.8±1.64	248.2±19.65			linc-19	43	7			linc-19	42	8
linc-146	12.6±0.55	58.2±5.36	75.8±1.92	13.8±2.17	244.8±11.8
linc-147	12.8±1.79	60.2±8.07	73.2±2.39	14.2±4.6	239±49.13				43.5	6.5				42.5	7.5
linc-148	12.6±0.55	56.8±7.95	74±2.83	16.8±3.42	235.2±55.1				43.5	6.5				42.5	7.5
linc-149	12.6±1.67	55.6±5.59	79.2±10.16	13.2±1.64	225.4±58.54				P value	0.766199				P value	0.779435
linc-150	9.6±1.52	56.6±5.22	79.4±5.59	16.6±4.28	229.8±50.17
linc-151	12±2.83	63.6±8.68	68.6±9.04	19.2±3.35	237.8±6.5		Day1		L3+	L3-		Day2		YA+	YA-
linc-152	13.2±0.84	59.8±2.68	71.4±5.41	9.8±1.48	232.2±12.26			N2	44	6			N2	43	7
linc-153	14.2±0.84	60.4±1.52	78.8±8.23	12.8±7.46	229.4±29.46			linc-20	45	5			linc-20	46	4
linc-154	12.8±1.92	56.6±6.58	73.2±4.44	14.8±6.98	232.2±45.69
linc-155	13.2±2.05	57.4±3.05	71.2±1.48	10.8±3.63	177.2±27.49				44.5	5.5				44.5	5.5
linc-156	13.8±2.28	57.2±6.98	80.6±6.84	13.4±2.3	214.6±48.64				44.5	5.5				44.5	5.5
linc-158	13.4±1.82	63.2±5.54	76.2±3.9	11.6±2.88	233.4±42.07				P value	0.749271				P value	0.337657
linc-159	12±0.71	59.8±5.54	74.8±8.04	13.2±1.92	255±57.59
linc-160	13±3.24	61.2±5.5	75.6±7.37	15±3.16	238.4±51.16		Day1		L3+	L3-		Day2		YA+	YA-
linc-161	12.4±1.14	59.4±9.94	73.8±5.63	15±4.18	254.6±53.05			N2	44	6			N2	43	7
linc-162	13±0.71	56.6±8.26	75±7.48	13.8±2.68	277.2±70.66			linc-21	42	8			linc-21	38	12
linc-163	12.6±2.41	63.2±4.44	71.6±8.85	12.6±2.7	262.4±53.6
linc-164	13.2±1.3	62.6±4.67	75.8±5.63	18±4.8	252.4±59.92				43	7				40.5	9.5
linc-165	13±0.71	61.2±2.95	75.4±2.79	12.6±2.61	258.8±35.94				43	7				40.5	9.5
linc-166	12.8±1.3	59.4±1.67	73.8±4.92	16.8±4.15	266.6±34.65				P value	0.564351				P value	0.202475
linc-167	13±1.15	60.4±2.97	74.6±5.18	18.4±5.13	243.6±60.57
linc-168	13.4±1.14	57.2±7.16	77.8±4.6	11.8±3.42	233.8±57.76		Day1		L3+	L3-		Day2		YA+	YA-
linc-169	12.8±2.17	58±8	76.8±7.36	16±4	234.2±36.16			N2	44	6			N2	43	7
linc-170	12.2±1.1	56.2±6.42	68.6±6.07	18.4±5.5	235.4±34.22			linc-22	37	13			linc-22	40	10
linc-171	12.6±0.55	58.6±3.71	73.8±3.03	13.6±8.44	268.8±46.97
									40.5	9.5				41.5	8.5
									40.5	9.5				41.5	8.5
									P value	0.0743677				P value	0.424492
							Day1		L3+	L3-		Day2		YA+	YA-
								N2	44	6			N2	43	7
								linc-23	43	7			linc-23	45	5
									43.5	6.5				44	6
									43.5	6.5				44	6
									P value	0.766199				P value	0.538253
							Day1		L3+	L3-		Day2		YA+	YA-
								N2	44	6			N2	43	7
								linc-24	45	5			linc-24	45	5
									44.5	5.5				44	6
									44.5	5.5				44	6
									P value	0.749271				P value	0.538253
							Day1		L3+	L3-		Day2		YA+	YA-
								N2	44	6			N2	43	7
								linc-26	40	10			linc-26	46	4
									42	8				44.5	5.5
									42	8				44.5	5.5
									P value	0.275234				P value	0.337657
							Day1		L3+	L3-		Day2		YA+	YA-
								N2	44	6			N2	43	7
								linc-27	43	7			linc-27	45	5
									43.5	6.5				44	6
									43.5	6.5				44	6
									P value	0.766199				P value	0.538253
							Day1		L3+	L3-		Day2		YA+	YA-
								N2	44	6			N2	43	7
								linc-28	45	5			linc-28	40	10
									44.5	5.5				41.5	8.5
									44.5	5.5				41.5	8.5
									P value	0.749271				P value	0.424492
							Day1		L3+	L3-		Day2		YA+	YA-
								N2	44	6			N2	43	7
								linc-29	45	5			linc-29	40	10
									44.5	5.5				41.5	8.5
									44.5	5.5				41.5	8.5
									P value	0.749271				P value	0.424492
							Day1		L3+	L3-		Day2		YA+	YA-
								N2	44	6			N2	43	7
								linc-31	44	5			linc-31	45	4
									44.4444	5.55556				44.4444	5.55556
									43.5556	5.44444				43.5556	5.44444
									P value	0.776194				P value	0.35553
							Day1		L3+	L3-		Day2		YA+	YA-
								N2	44	6			N2	43	7
								linc-33	42	8			linc-33	42	8
									43	7				42.5	7.5
									43	7				42.5	7.5
									P value	0.564351				P value	0.779435
							Day1		L3+	L3-		Day2		YA+	YA-
								N2	44	6			N2	43	7
								linc-34	45	5			linc-34	44	6
									44.5	5.5				43.5	6.5
									44.5	5.5				43.5	6.5
									P value	0.749271				P value	0.766199
							Day1		L3+	L3-		Day2		YA+	YA-
								N2	44	6			N2	43	7
								linc-35	44	6			linc-35	42	8
									44	6				42.5	7.5
									44	6				42.5	7.5
									P value	1				P value	0.779435
							Day1		L3+	L3-		Day2		YA+	YA-
								N2	44	6			N2	43	7
								linc-36	12	38			linc-36	14	36
									28	22				28.5	21.5
									28	22				28.5	21.5
									P value	1.14399e-10				P value	4.69351e-09
							Day1		L3+	L3-		Day2		YA+	YA-
								N2	44	6			N2	43	7
								linc-37	42	8			linc-37	45	5
									43	7				44	6
									43	7				44	6
									P value	0.564351				P value	0.538253
							Day1		L3+	L3-		Day2		YA+	YA-
								N2	44	6			N2	43	7
								linc-38	45	5			linc-38	45	5
									44.5	5.5				44	6
									44.5	5.5				44	6
									P value	0.749271				P value	0.538253
							Day1		L3+	L3-		Day2		YA+	YA-
								N2	44	6			N2	43	7
								linc-39	41	9			linc-39	44	6
									42.5	7.5				43.5	6.5
									42.5	7.5				43.5	6.5
									P value	0.400814				P value	0.766199
							Day1		L3+	L3-		Day2		YA+	YA-
								N2	44	6			N2	43	7
								linc-40	38	12			linc-40	42	8
									41	9				42.5	7.5
									41	9				42.5	7.5
									P value	0.11835				P value	0.779435
							Day1		L3+	L3-		Day2		YA+	YA-
								N2	44	6			N2	43	7
								linc-41	40	10			linc-41	42	8
									42	8				42.5	7.5
									42	8				42.5	7.5
									P value	0.275234				P value	0.779435
							Day1		L3+	L3-		Day2		YA+	YA-
								N2	44	6			N2	43	7
								linc-42	41	9			linc-42	37	13
									42.5	7.5				40	10
									42.5	7.5				40	10
									P value	0.400814				P value	0.133614
							Day1		L3+	L3-		Day2		YA+	YA-
								N2	44	6			N2	43	7
								linc-43	42	8			linc-43	42	8
									43	7				42.5	7.5
									43	7				42.5	7.5
									P value	0.564351				P value	0.779435
							Day1		L3+	L3-		Day2		YA+	YA-
								N2	44	6			N2	43	7
								linc-44	42	8			linc-8	42	8
									43	7				42.5	7.5
									43	7				42.5	7.5
									P value	0.564351				P value	0.779435
							Day1		L3+	L3-		Day2		YA+	YA-
								N2	44	6			N2	43	7
								linc-45	40	10			linc-45	36	14
									42	8				39.5	10.5
									42	8				39.5	10.5
									P value	0.275234				P value	0.0856872
							Day1		L3+	L3-		Day2		YA+	YA-
								N2	44	6			N2	43	7
								linc-46	43	7			linc-46	42	8
									43.5	6.5				42.5	7.5
									43.5	6.5				42.5	7.5
									P value	0.766199				P value	0.779435
							Day1		L3+	L3-		Day2		YA+	YA-
								N2	44	6			N2	43	7
								linc-47	42	8			linc-47	41	9
									43	7				42	8
									43	7				42	8
									P value	0.564351				P value	0.585379
							Day1		L3+	L3-		Day2		YA+	YA-
								N2	44	6			N2	43	7
								linc-48	46	4			linc-48	46	4
									45	5				44.5	5.5
									45	5				44.5	5.5
									P value	0.504985				P value	0.337657
							Day1		L3+	L3-		Day2		YA+	YA-
								N2	44	6			N2	43	7
								linc-49	42	8			linc-49	47	3
									43	7				45	5
									43	7				45	5
									P value	0.564351				P value	0.182422
							Day1		L3+	L3-		Day2		YA+	YA-
								N2	44	6			N2	43	7
								linc-50	44	6			linc-50	44	6
									44	6				43.5	6.5
									44	6				43.5	6.5
									P value	1				P value	0.766199
							Day1		L3+	L3-		Day2		YA+	YA-
								N2	44	6			N2	43	7
								linc-51	46	4			linc-51	42	8
									45	5				42.5	7.5
									45	5				42.5	7.5
									P value	0.504985				P value	0.779435
							Day1		L3+	L3-		Day2		YA+	YA-
								N2	44	6			N2	43	7
								linc-52	42	8			linc-52	43	7
									43	7				43	7
									43	7				43	7
									P value	0.564351				P value	1
							Day1		L3+	L3-		Day2		YA+	YA-
								N2	44	6			N2	43	7
								linc-53	46	4			linc-53	47	3
									45	5				45	5
									45	5				45	5
									P value	0.504985				P value	0.182422
							Day1		L3+	L3-		Day2		YA+	YA-
								N2	44	6			N2	43	7
								linc-54	42	8			linc-54	42	7
									43	7				42.9293	7.07071
									43	7				42.0707	6.92929
									P value	0.564351				P value	0.967463
							Day1		L3+	L3-		Day2		YA+	YA-
								N2	44	6			N2	43	7
								linc-55	42	8			linc-55	45	5
									43	7				44	6
									43	7				44	6
									P value	0.564351				P value	0.538253
							Day1		L3+	L3-		Day2		YA+	YA-
								N2	44	6			N2	43	7
								linc-56	42	8			linc-56	41	9
									43	7				42	8
									43	7				42	8
									P value	0.564351				P value	0.585379
							Day1		L3+	L3-		Day2		YA+	YA-
								N2	44	6			N2	43	7
								linc-57	40	10			linc-57	40	10
									42	8				41.5	8.5
									42	8				41.5	8.5
									P value	0.275234				P value	0.424492
							Day1		L3+	L3-		Day2		YA+	YA-
								N2	44	6			N2	43	7
								linc-58	45	5			linc-58	44	6
									44.5	5.5				43.5	6.5
									44.5	5.5				43.5	6.5
									P value	0.749271				P value	0.766199
							Day1		L3+	L3-		Day2		YA+	YA-
								N2	44	6			N2	43	7
								linc-59	46	4			linc-59	42	8
									45	5				42.5	7.5
									45	5				42.5	7.5
									P value	0.504985				P value	0.779435
							Day1		L3+	L3-		Day2		YA+	YA-
								N2	44	6			N2	43	7
								linc-60	46	4			linc-60	47	3
									45	5				45	5
									45	5				45	5
									P value	0.504985				P value	0.182422
							Day1		L3+	L3-		Day2		YA+	YA-
								N2	44	6			N2	43	7
								linc-61	47	3			linc-61	46	4
									45.5	4.5				44.5	5.5
									45.5	4.5				44.5	5.5
									P value	0.294507				P value	0.337657
							Day1		L3+	L3-		Day2		YA+	YA-
								N2	44	6			N2	43	7
								linc-62	42	8			linc-62	44	6
									43	7				43.5	6.5
									43	7				43.5	6.5
									P value	0.564351				P value	0.766199
							Day1		L3+	L3-		Day2		YA+	YA-
								N2	44	6			N2	43	7
								linc-63	42	8			linc-63	42	7
									43	7				42.5	7
									43	7				41.65	6.86
									P value	0.564351				P value	0.913934
							Day1		L3+	L3-		Day2		YA+	YA-
								N2	44	6			N2	43	7
								linc-64	46	4			linc-64	44	6
									45	5				43.5	6.5
									45	5				43.5	6.5
									P value	0.504985				P value	0.766199
							Day1		L3+	L3-		Day2		YA+	YA-
								N2	44	6			N2	43	7
								linc-65	37	13			linc-65	36	13
									40.5	9.5				39.899	10.101
									40.5	9.5				39.101	9.89899
									P value	0.0743677				P value	0.120532
							Day1		L3+	L3-		Day2		YA+	YA-
								N2	44	6			N2	43	7
								linc-66	37	13			linc-66	37	13
									40.5	9.5				40	10
									40.5	9.5				40	10
									P value	0.0743677				P value	0.133614
							Day1		L3+	L3-		Day2		YA+	YA-
								N2	44	6			N2	43	7
								linc-67	44	6			linc-67	42	8
									44	6				42.5	7.5
									44	6				42.5	7.5
									P value	1				P value	0.779435
							Day1		L3+	L3-		Day2		YA+	YA-
								N2	44	6			N2	43	7
								linc-68	43	7			linc-68	45	5
									43.5	6.5				44	6
									43.5	6.5				44	6
									P value	0.766199				P value	0.538253
							Day1		L3+	L3-		Day2		YA+	YA-
								N2	44	6			N2	43	7
								linc-69	44	6			linc-69	43	5
									44	6				43.8776	6.12245
									44	6				42.1224	5.87755
									P value	1				P value	0.588534
							Day1		L3+	L3-		Day2		YA+	YA-
								N2	44	6			N2	43	7
								linc-71	40	10			linc-71	39	11
									42	8				41	9
									42	8				41	9
									P value	0.275234				P value	0.297802
							Day1		L3+	L3-		Day2		YA+	YA-
								N2	44	6			N2	43	7
								linc-72	42	8			linc-72	40	10
									43	7				41.5	8.5
									43	7				41.5	8.5
									P value	0.564351				P value	0.424492
							Day1		L3+	L3-		Day2		YA+	YA-
								N2	44	6			N2	43	7
								linc-73	42	8			linc-73	45	5
									43	7				44	6
									43	7				44	6
									P value	0.564351				P value	0.538253
							Day1		L3+	L3-		Day2		YA+	YA-
								N2	44	6			N2	43	7
								linc-74	35	15			linc-74	33	17
									39.5	10.5				38	12
									39.5	10.5				38	12
									P value	0.0271309				P value	0.0192083
							Day1		L3+	L3-		Day2		YA+	YA-
								N2	44	6			N2	43	7
								linc-75	37	13			linc-75	36	14
									40.5	9.5				39.5	10.5
									40.5	9.5				39.5	10.5
									P value	0.0743677				P value	0.0856872
							Day1		L3+	L3-		Day2		YA+	YA-
								N2	44	6			N2	43	7
								linc-76	44	6			linc-76	47	3
									44	6				45	5
									44	6				45	5
									P value	1				P value	0.182422
							Day1		L3+	L3-		Day2		YA+	YA-
								N2	44	6			N2	43	7
								linc-77	45	5			linc-77	42	8
									44.5	5.5				42.5	7.5
									44.5	5.5				42.5	7.5
									P value	0.749271				P value	0.779435
							Day1		L3+	L3-		Day2		YA+	YA-
								N2	44	6			N2	43	7
								linc-78	46	4			linc-78	39	11
									45	5				41	9
									45	5				41	9
									P value	0.504985				P value	0.297802
							Day1		L3+	L3-		Day2		YA+	YA-
								N2	44	6			N2	43	7
								linc-79	46	4			linc-79	41	9
									45	5				42	8
									45	5				42	8
									P value	0.504985				P value	0.585379
							Day1		L3+	L3-		Day2		YA+	YA-
								N2	44	6			N2	43	7
								linc-80	44	8			linc-80	43	7
									44	7				43	7
									45.76	7.28				43	7
									P value	0.595551				P value	1
							Day1		L3+	L3-		Day2		YA+	YA-
								N2	44	6			N2	43	7
								linc-81	43	7			linc-81	43	7
									43.5	6.5				43	7
									43.5	6.5				43	7
									P value	0.766199				P value	1
							Day1		L3+	L3-		Day2		YA+	YA-
								N2	44	6			N2	43	7
								linc-82	40	10			linc-82	41	9
									42	8				42	8
									42	8				42	8
									P value	0.275234				P value	0.585379
							Day1		L3+	L3-		Day2		YA+	YA-
								N2	44	6			N2	43	7
								linc-83	45	5			linc-83	44	6
									44.5	5.5				43.5	6.5
									44.5	5.5				43.5	6.5
									P value	0.749271				P value	0.766199
							Day1		L3+	L3-		Day2		YA+	YA-
								N2	44	6			N2	43	7
								linc-84	43	7			linc-84	42	8
									43.5	6.5				42.5	7.5
									43.5	6.5				42.5	7.5
									P value	0.766199				P value	0.779435
							Day1		L3+	L3-		Day2		YA+	YA-
								N2	44	6			N2	43	7
								linc-85	43	7			linc-85	45	5
									43.5	6.5				44	6
									43.5	6.5				44	6
									P value	0.766199				P value	0.538253
							Day1		L3+	L3-		Day2		YA+	YA-
								N2	44	6			N2	43	7
								linc-86	45	5			linc-86	44	6
									44.5	5.5				43.5	6.5
									44.5	5.5				43.5	6.5
									P value	0.749271				P value	0.766199
							Day1		L3+	L3-		Day2		YA+	YA-
								N2	44	6			N2	43	7
								linc-87	39	11			linc-87	38	12
									41.5	8.5				40.5	9.5
									41.5	8.5				40.5	9.5
									P value	0.18316				P value	0.202475
							Day1		L3+	L3-		Day2		YA+	YA-
								N2	44	6			N2	43	7
								linc-88	40	10			linc-88	42	8
									42	8				42.5	7.5
									42	8				42.5	7.5
									P value	0.275234				P value	0.779435
							Day1		L3+	L3-		Day2		YA+	YA-
								N2	44	6			N2	43	7
								linc-89	39	11			linc-89	38	12
									41.5	8.5				40.5	9.5
									41.5	8.5				40.5	9.5
									P value	0.18316				P value	0.202475
							Day1		L3+	L3-		Day2		YA+	YA-
								N2	44	6			N2	43	7
								linc-90	43	7			linc-90	45	5
									43.5	6.5				44	6
									43.5	6.5				44	6
									P value	0.766199				P value	0.538253
							Day1		L3+	L3-		Day2		YA+	YA-
								N2	44	6			N2	43	7
								linc-91	45	5			linc-91	45	5
									44.5	5.5				44	6
									44.5	5.5				44	6
									P value	0.749271				P value	0.538253
							Day1		L3+	L3-		Day2		YA+	YA-
								N2	44	6			N2	43	7
								linc-92	39	11			linc-92	38	12
									41.5	8.5				40.5	9.5
									41.5	8.5				40.5	9.5
									P value	0.18316				P value	0.202475
							Day1		L3+	L3-		Day2		YA+	YA-
								N2	44	6			N2	43	7
								linc-93	44	6			linc-93	44	6
									44	6				43.5	6.5
									44	6				43.5	6.5
									P value	1				P value	0.766199
							Day1		L3+	L3-		Day2		YA+	YA-
								N2	44	6			N2	43	7
								linc-94	40	10			linc-94	39	11
									42	8				41	9
									42	8				41	9
									P value	0.275234				P value	0.297802
							Day1		L3+	L3-		Day2		YA+	YA-
								N2	44	6			N2	43	7
								linc-95	41	9			linc-95	40	10
									42.5	7.5				41.5	8.5
									42.5	7.5				41.5	8.5
									P value	0.400814				P value	0.424492
							Day1		L3+	L3-		Day2		YA+	YA-
								N2	44	6			N2	43	7
								linc-96	46	4			linc-96	46	4
									45	5				44.5	5.5
									45	5				44.5	5.5
									P value	0.504985				P value	0.337657
							Day1		L3+	L3-		Day2		YA+	YA-
								N2	44	6			N2	43	7
								linc-97	40	10			linc-97	41	9
									42	8				42	8
									42	8				42	8
									P value	0.275234				P value	0.585379
							Day1		L3+	L3-		Day2		YA+	YA-
								N2	44	6			N2	43	7
								linc-99	45	5			linc-99	42	8
									44.5	5.5				42.5	7.5
									44.5	5.5				42.5	7.5
									P value	0.749271				P value	0.779435
							Day1		L3+	L3-		Day2		YA+	YA-
								N2	44	6			N2	43	7
								linc-100	40	10			linc-100	41	9
									42	8				42	8
									42	8				42	8
									P value	0.275234				P value	0.585379
							Day1		L3+	L3-		Day2		YA+	YA-
								N2	44	6			N2	43	7
								linc-101	43	7			linc-101	42	8
									43.5	6.5				42.5	7.5
									43.5	6.5				42.5	7.5
									P value	0.766199				P value	0.779435
							Day1		L3+	L3-		Day2		YA+	YA-
								N2	44	6			N2	43	7
								linc-102	41	9			linc-102	40	9
									42.5	7.5				41.9192	8.08081
									42.5	7.5				41.0808	7.91919
									P value	0.400814				P value	0.555038
							Day1		L3+	L3-		Day2		YA+	YA-
								N2	44	6			N2	43	7
								linc-104	41	9			linc-104	40	10
									42.5	7.5				41.5	8.5
									42.5	7.5				41.5	8.5
									P value	0.400814				P value	0.424492
							Day1		L3+	L3-		Day2		YA+	YA-
								N2	44	6			N2	43	7
								linc-105	44	6			linc-105	45	5
									44	6				44	6
									44	6				44	6
									P value	1				P value	0.538253
							Day1		L3+	L3-		Day2		YA+	YA-
								N2	44	6			N2	43	7
								linc-106	44	6			linc-106	42	7
									44	6				42.9293	7.07071
									44	6				42.0707	6.92929
									P value	1				P value	0.967463
							Day1		L3+	L3-		Day2		YA+	YA-
								N2	44	6			N2	43	7
								linc-107	44	6			linc-107	47	3
									44	6				45	5
									44	6				45	5
									P value	1				P value	0.182422
							Day1		L3+	L3-		Day2		YA+	YA-
								N2	44	6			N2	43	7
								linc-108	46	4			linc-108	44	6
									45	5				43.5	6.5
									45	5				43.5	6.5
									P value	0.504985				P value	0.766199
							Day1		L3+	L3-		Day2		YA+	YA-
								N2	44	6			N2	43	7
								linc-109	45	5			linc-109	46	4
									44.5	5.5				44.5	5.5
									44.5	5.5				44.5	5.5
									P value	0.749271				P value	0.337657
							Day1		L3+	L3-		Day2		YA+	YA-
								N2	44	6			N2	43	7
								linc-110	39	11			linc-110	39	11
									41.5	8.5				41	9
									41.5	8.5				41	9
									P value	0.18316				P value	0.297802
							Day1		L3+	L3-		Day2		YA+	YA-
								N2	44	6			N2	43	7
								linc-111	40	10			linc-111	40	10
									42	8				41.5	8.5
									42	8				41.5	8.5
									P value	0.275234				P value	0.424492
							Day1		L3+	L3-		Day2		YA+	YA-
								N2	44	6			N2	43	7
								linc-112	39	11			linc-112	43	6
									41.5	8.5				43.4343	6.56566
									41.5	8.5				42.5657	6.43434
									P value	0.18316				P value	0.796011
							Day1		L3+	L3-		Day2		YA+	YA-
								N2	44	6			N2	43	7
								linc-113	45	5			linc-113	46	4
									44.5	5.5				44.5	5.5
									44.5	5.5				44.5	5.5
									P value	0.749271				P value	0.337657
							Day1		L3+	L3-		Day2		YA+	YA-
								N2	44	6			N2	43	7
								linc-114	45	5			linc-114	44	5
									44.5	5.5				43.9394	6.06061
									44.5	5.5				43.0606	5.93939
									P value	0.749271				P value	0.562869
							Day1		L3+	L3-		Day2		YA+	YA-
								N2	44	6			N2	43	7
								linc-116	41	9			linc-116	42	8
									42.5	7.5				42.5	7.5
									42.5	7.5				42.5	7.5
									P value	0.400814				P value	0.779435
							Day1		L3+	L3-		Day2		YA+	YA-
								N2	44	6			N2	43	7
								linc-117	45	5			linc-117	44	6
									44.5	5.5				43.5	6.5
									44.5	5.5				43.5	6.5
									P value	0.749271				P value	0.766199
							Day1		L3+	L3-		Day2		YA+	YA-
								N2	44	6			N2	43	7
								linc-118	44	6			linc-118	44	6
									44	6				43.5	6.5
									44	6				43.5	6.5
									P value	1				P value	0.766199
							Day1		L3+	L3-		Day2		YA+	YA-
								N2	44	6			N2	43	7
								linc-119	45	5			linc-119	42	8
									44.5	5.5				42.5	7.5
									44.5	5.5				42.5	7.5
									P value	0.749271				P value	0.779435
							Day1		L3+	L3-		Day2		YA+	YA-
								N2	44	6			N2	43	7
								linc-121	37	13			linc-23	40	10
									40.5	9.5				41.5	8.5
									40.5	9.5				41.5	8.5
									P value	0.0743677				P value	0.424492
							Day1		L3+	L3-		Day2		YA+	YA-
								N2	44	6			N2	43	7
								linc-122	42	8			linc-122	43	7
									43	7				43	7
									43	7				43	7
									P value	0.564351				P value	1
							Day1		L3+	L3-		Day2		YA+	YA-
								N2	44	6			N2	43	7
								linc-123	46	4			linc-123	47	3
									45	5				45	5
									45	5				45	5
									P value	0.504985				P value	0.182422
							Day1		L3+	L3-		Day2		YA+	YA-
								N2	44	6			N2	43	7
								linc-125	45	5			linc-125	46	4
									44.5	5.5				44.5	5.5
									44.5	5.5				44.5	5.5
									P value	0.749271				P value	0.337657
							Day1		L3+	L3-		Day2		YA+	YA-
								N2	44	6			N2	43	7
								linc-126	43	7			linc-126	42	8
									43.5	6.5				42.5	7.5
									43.5	6.5				42.5	7.5
									P value	0.766199				P value	0.779435
							Day1		L3+	L3-		Day2		YA+	YA-
								N2	44	6			N2	43	7
								linc-127	46	4			linc-127	47	3
									45	5				45	5
									45	5				45	5
									P value	0.504985				P value	0.182422
							Day1		L3+	L3-		Day2		YA+	YA-
								N2	44	6			N2	43	7
								linc-128	45	4			linc-128	46	3
									44.9495	5.05051				44.9495	5.05051
									44.0505	4.94949				44.0505	4.94949
									P value	0.526483				P value	0.193443
							Day1		L3+	L3-		Day2		YA+	YA-
								N2	44	6			N2	43	7
								linc-130	40	10			linc-130	38	12
									42	8				40.5	9.5
									42	8				40.5	9.5
									P value	0.275234				P value	0.202475
							Day1		L3+	L3-		Day2		YA+	YA-
								N2	44	6			N2	43	7
								linc-133	43	7			linc-133	42	8
									43.5	6.5				42.5	7.5
									43.5	6.5				42.5	7.5
									P value	0.766199				P value	0.779435
							Day1		L3+	L3-		Day2		YA+	YA-
								N2	44	6			N2	43	7
								linc-134	44	6			linc-134	44	6
									44	6				43.5	6.5
									44	6				43.5	6.5
									P value	1				P value	0.766199
							Day1		L3+	L3-		Day2		YA+	YA-
								N2	44	6			N2	43	7
								linc-136	40	10			linc-136	40	10
									42	8				41.5	8.5
									42	8				41.5	8.5
									P value	0.275234				P value	0.424492
							Day1		L3+	L3-		Day2		YA+	YA-
								N2	44	6			N2	43	7
								linc-137	37	13			linc-137	37	13
									40.5	9.5				40	10
									40.5	9.5				40	10
									P value	0.0743677				P value	0.133614
							Day1		L3+	L3-		Day2		YA+	YA-
								N2	44	6			N2	43	7
								linc-138	42	8			linc-138	42	8
									43	7				42.5	7.5
									43	7				42.5	7.5
									P value	0.564351				P value	0.779435
							Day1		L3+	L3-		Day2		YA+	YA-
								N2	44	6			N2	43	7
								linc-139	39	11			linc-139	40	10
									41.5	8.5				41.5	8.5
									41.5	8.5				41.5	8.5
									P value	0.18316				P value	0.424492
							Day1		L3+	L3-		Day2		YA+	YA-
								N2	44	6			N2	43	7
								linc-140	40	10			linc-140	41	9
									42	8				42	8
									42	8				42	8
									P value	0.275234				P value	0.585379
							Day1		L3+	L3-		Day2		YA+	YA-
								N2	44	6			N2	43	7
								linc-141	45	5			linc-141	44	6
									44.5	5.5				43.5	6.5
									44.5	5.5				43.5	6.5
									P value	0.749271				P value	0.766199
							Day1		L3+	L3-		Day2		YA+	YA-
								N2	44	6			N2	43	7
								linc-142	44	6			linc-142	43	7
									44	6				43	7
									44	6				43	7
									P value	1				P value	1
							Day1		L3+	L3-		Day2		YA+	YA-
								N2	44	6			N2	43	7
								linc-143	41	9			linc-143	40	10
									42.5	7.5				41.5	8.5
									42.5	7.5				41.5	8.5
									P value	0.400814				P value	0.424492
							Day1		L3+	L3-		Day2		YA+	YA-
								N2	44	6			N2	43	7
								linc-144	41	9			linc-144	37	13
									42.5	7.5				40	10
									42.5	7.5				40	10
									P value	0.400814				P value	0.133614
							Day1		L3+	L3-		Day2		YA+	YA-
								N2	44	6			N2	43	7
								linc-145	45	5			linc-145	46	4
									44.5	5.5				44.5	5.5
									44.5	5.5				44.5	5.5
									P value	0.749271				P value	0.337657
							Day1		L3+	L3-		Day2		YA+	YA-
								N2	44	6			N2	43	7
								linc-146	46	4			linc-47	47	3
									45	5				45	5
									45	5				45	5
									P value	0.504985				P value	0.182422
							Day1		L3+	L3-		Day2		YA+	YA-
								N2	44	6			N2	43	7
								linc-147	44	6			linc-147	47	3
									44	6				45	5
									44	6				45	5
									P value	1				P value	0.182422
							Day1		L3+	L3-		Day2		YA+	YA-
								N2	44	6			N2	43	7
								linc-148	44	6			linc-148	45	5
									44	6				44	6
									44	6				44	6
									P value	1				P value	0.538253
							Day1		L3+	L3-		Day2		YA+	YA-
								N2	44	6			N2	43	7
								linc-149	37	13			linc-149	36	14
									40.5	9.5				39.5	10.5
									40.5	9.5				39.5	10.5
									P value	0.0743677				P value	0.0856872
							Day1		L3+	L3-		Day2		YA+	YA-
								N2	44	6			N2	43	7
								linc-150	46	4			linc-150	42	8
									45	5				42.5	7.5
									45	5				42.5	7.5
									P value	0.504985				P value	0.779435
							Day1		L3+	L3-		Day2		YA+	YA-
								N2	44	6			N2	43	7
								linc-151	45	5			linc-151	44	6
									44.5	5.5				43.5	6.5
									44.5	5.5				43.5	6.5
									P value	0.749271				P value	0.766199
							Day1		L3+	L3-		Day2		YA+	YA-
								N2	44	6			N2	43	7
								linc-152	43	7			linc-152	40	10
									43.5	6.5				41.5	8.5
									43.5	6.5				41.5	8.5
									P value	0.766199				P value	0.424492
							Day1		L3+	L3-		Day2		YA+	YA-
								N2	44	6			N2	43	7
								linc-153	41	9			linc-153	41	8
									42.5	7.5				42.4242	7.57576
									42.5	7.5				41.5758	7.42424
									P value	0.400814				P value	0.746852
							Day1		L3+	L3-		Day2		YA+	YA-
								N2	44	6			N2	43	7
								linc-154	42	8			linc-154	42	8
									43	7				42.5	7.5
									43	7				42.5	7.5
									P value	0.564351				P value	0.779435
							Day1		L3+	L3-		Day2		YA+	YA-
								N2	44	6			N2	43	7
								linc-155	38	12			linc-155	36	14
									41	9				39.5	10.5
									41	9				39.5	10.5
									P value	0.11835				P value	0.0856872
							Day1		L3+	L3-		Day2		YA+	YA-
								N2	44	6			N2	43	7
								linc-156	42	8			linc-156	42	8
									43	7				42.5	7.5
									43	7				42.5	7.5
									P value	0.564351				P value	0.779435
							Day1		L3+	L3-		Day2		YA+	YA-
								N2	44	6			N2	43	7
								linc-158	45	5			linc-158	45	5
									44.5	5.5				44	6
									44.5	5.5				44	6
									P value	0.749271				P value	0.538253
							Day1		L3+	L3-		Day2		YA+	YA-
								N2	44	6			N2	43	7
								linc-159	44	6			linc-159	43	7
									44	6				43	7
									44	6				43	7
									P value	1				P value	1
							Day1		L3+	L3-		Day2		YA+	YA-
								N2	44	6			N2	43	7
								linc-160	41	9			linc-160	41	9
									42.5	7.5				42	8
									42.5	7.5				42	8
									P value	0.400814				P value	0.585379
							Day1		L3+	L3-		Day2		YA+	YA-
								N2	44	6			N2	43	7
								linc-161	40	10			linc-161	39	11
									42	8				41	9
									42	8				41	9
									P value	0.275234				P value	0.297802
							Day1		L3+	L3-		Day2		YA+	YA-
								N2	44	6			N2	43	7
								linc-162	46	4			linc-162	47	3
									45	5				45	5
									45	5				45	5
									P value	0.504985				P value	0.182422
							Day1		L3+	L3-		Day2		YA+	YA-
								N2	44	6			N2	43	7
								linc-163	37	13			linc-163	37	13
									40.5	9.5				40	10
									40.5	9.5				40	10
									P value	0.0743677				P value	0.133614
							Day1		L3+	L3-		Day2		YA+	YA-
								N2	44	6			N2	43	7
								linc-164	41	9			linc-164	43	7
									42.5	7.5				43	7
									42.5	7.5				43	7
									P value	0.400814				P value	1
							Day1		L3+	L3-		Day2		YA+	YA-
								N2	44	6			N2	43	7
								linc-165	38	12			linc-165	37	13
									41	9				40	10
									41	9				40	10
									P value	0.11835				P value	0.133614
							Day1		L3+	L3-		Day2		YA+	YA-
								N2	44	6			N2	43	7
								linc-166	44	6			linc-166	45	5
									44	6				44	6
									44	6				44	6
									P value	1				P value	0.538253
							Day1		L3+	L3-		Day2		YA+	YA-
								N2	44	6			N2	43	7
								linc-167	43	7			linc-167	45	5
									43.5	6.5				44	6
									43.5	6.5				44	6
									P value	0.766199				P value	0.538253
							Day1		L3+	L3-		Day2		YA+	YA-
								N2	44	6			N2	43	7
								linc-168	45	5			linc-168	47	3
									44.5	5.5				45	5
									44.5	5.5				45	5
									P value	0.749271				P value	0.182422
							Day1		L3+	L3-		Day2		YA+	YA-
								N2	44	6			N2	43	7
								linc-169	45	5			linc-169	46	4
									44.5	5.5				44.5	5.5
									44.5	5.5				44.5	5.5
									P value	0.749271				P value	0.337657
							Day1		L3+	L3-		Day2		YA+	YA-
								N2	44	6			N2	43	7
								linc-170	46	4			linc-170	46	4
									45	5				44.5	5.5
									45	5				44.5	5.5
									P value	0.504985				P value	0.337657
							Day1		L3+	L3-		Day2		YA+	YA-
								N2	44	6			N2	43	7
								linc-171	38	12			linc-171	37	13
									41	9				40	10
									41	9				40	10
									P value	0.11835				P value	0.133614
