# Supplementary material for: Systematic evaluation of C. elegans lincRNAs with CRISPR knockout mutants
Source: Genome Biol. 2019 Jan 8;20:7. doi: 10.1186/s13059-018-1619-6 (PMC6325887; doi:10.1186/s13059-018-1619-6)
Supplement: Supplementary file 6 — Table S4. LincRNA-microRNA interactions. (XLSX 10 kb) [file 13059_2018_1619_MOESM6_ESM.xlsx]

## Sheet: Sheet1
cel-miR-239b-3p	linc-103	2
cel-miR-5545-3p	linc-103	2
cel-miR-5546-3p	linc-107	2
cel-miR-5546-3p	linc-109	8
cel-miR-5547-5p	linc-109	4
cel-miR-247-5p	linc-109	2
cel-miR-2216-5p	linc-109	3
cel-miR-239b-3p	linc-109	2
cel-miR-8208-5p	linc-109	2
cel-miR-83-5p	linc-109	2
cel-miR-254-3p	linc-109	6
cel-miR-4934	linc-109	3
cel-miR-4805-5p	linc-109	2
cel-miR-4814-3p	linc-109	2
cel-miR-354-5p	linc-109	2
cel-miR-8194-5p	linc-109	2
cel-miR-355-5p	linc-109	3
cel-miR-1820-5p	linc-109	2
cel-miR-5546-3p	linc-11	2
cel-miR-5547-5p	linc-11	2
cel-miR-270	linc-11	2
cel-miR-2221	linc-124	2
cel-miR-85-3p	linc-124	2
cel-miR-5546-3p	linc-125	6
cel-miR-8203-3p	linc-125	2
cel-miR-85-3p	linc-125	2
cel-miR-60-5p	linc-125	2
cel-miR-247-5p	linc-125	2
cel-miR-2216-5p	linc-125	2
cel-miR-244-5p	linc-125	3
cel-miR-240-5p	linc-125	2
cel-miR-39-5p	linc-125	2
cel-miR-4814-5p	linc-125	2
cel-miR-8198-5p	linc-125	2
cel-miR-252-3p	linc-125	2
cel-miR-4938	linc-126	3
cel-miR-8209-3p	linc-126	2
cel-miR-247-5p	linc-128	2
cel-miR-84-3p	linc-13	2
cel-miR-5547-5p	linc-14	4
cel-miR-2953-5p	linc-14	2
cel-miR-2216-5p	linc-14	2
cel-miR-1020-3p	linc-14	2
cel-miR-239b-3p	linc-142	2
cel-miR-246-3p	linc-142	2
cel-miR-247-5p	linc-142	2
cel-miR-71-3p	linc-142	2
cel-miR-788-3p	linc-142	2
cel-miR-8191-3p	linc-142	2
cel-miR-8209-5p	linc-142	2
cel-miR-8209-3p	linc-147	3
cel-miR-85-5p	linc-147	3
cel-miR-1817	linc-147	2
cel-miR-1829a-3p	linc-147	2
cel-miR-2216-5p	linc-147	2
cel-miR-255-3p	linc-147	2
cel-miR-4809-3p	linc-147	2
cel-miR-5547-5p	linc-147	2
cel-miR-5551-3p	linc-147	2
cel-miR-8203-3p	linc-147	2
cel-miR-794-3p	linc-161	2
cel-miR-1022-3p	linc-169	2
cel-miR-5546-3p	linc-20	2
cel-miR-5546-3p	linc-22	4
cel-miR-8203-3p	linc-22	4
cel-miR-5550-3p	linc-22	3
cel-miR-5549-3p	linc-22	2
cel-miR-788-3p	linc-22	3
cel-miR-1830-5p	linc-22	4
cel-miR-4815	linc-22	6
cel-miR-797-3p	linc-22	2
cel-miR-8203-3p	linc-25	2
cel-miR-4805-3p	linc-31	2
cel-miR-5592-3p	linc-31	2
cel-miR-8190-5p	linc-31	2
cel-miR-247-5p	linc-34	3
cel-miR-4925	linc-34	2
cel-miR-2221	linc-39	2
cel-miR-2-3p	linc-5	2
cel-miR-5546-3p	linc-56	4
cel-miR-5550-3p	linc-60	3
cel-miR-5547-5p	linc-60	2
cel-miR-83-3p	linc-61	2
cel-miR-1832a-5p	linc-61	2
cel-miR-8195-3p	linc-61	2
cel-miR-1019-5p	linc-61	2
cel-miR-2208a-3p	linc-7	2
cel-miR-238-3p	linc-7	2
cel-miR-355-5p	linc-7	4
cel-miR-5550-3p	linc-73	2
cel-miR-234-3p	linc-76	2
cel-miR-241-3p	linc-76	2
cel-miR-792-3p	linc-76	2
cel-miR-8187-5p	linc-76	2
cel-miR-8190-5p	linc-76	2
cel-miR-8212-5p	linc-76	2
cel-miR-8203-3p	linc-77	2
cel-miR-4805-3p	linc-77	2
cel-miR-8201-3p	linc-77	2
cel-miR-78	linc-77	2
cel-miR-87-3p	linc-77	2
cel-miR-797-3p	linc-77	2
cel-miR-47-5p	linc-8	2
cel-miR-4922	linc-81	4
cel-miR-785-5p	linc-81	2
cel-miR-8201-3p	linc-81	2
cel-miR-85-5p	linc-81	2
cel-miR-5546-3p	linc-82	4
cel-miR-5550-3p	linc-82	5
cel-miR-48-3p	linc-82	5
cel-miR-2209c-3p	linc-83	2
cel-miR-798	linc-83	2
cel-miR-4809-3p	linc-83	2
cel-miR-87-3p	linc-83	2
cel-miR-5549-5p	linc-83	2
cel-miR-5546-3p	linc-84	3
cel-miR-5550-3p	linc-91	4
cel-miR-2211-5p	linc-91	2
cel-miR-2215-5p	linc-91	2
cel-miR-2218b-3p	linc-91	3
cel-miR-83-5p	linc-91	2
cel-miR-49-5p	linc-91	2
cel-miR-4927	linc-91	3
cel-miR-4938	linc-91	6
cel-miR-797-3p	linc-91	2
