# Supplementary material for: Systematic evaluation of C. elegans lincRNAs with CRISPR knockout mutants
Source: Genome Biol. 2019 Jan 8;20:7. doi: 10.1186/s13059-018-1619-6 (PMC6325887; doi:10.1186/s13059-018-1619-6)
Supplement: Supplementary file 8 — Table S5. Data for the rescue experiments. (XLSX 12 kb) [file 13059_2018_1619_MOESM8_ESM.xlsx]

## Sheet: Sheet1
phenotype		data	p value(rescue compare with mutant)	p value(rescue compare with N2)
locomotion	N2	13.3±1.57
	linc-37	9.9±1.37	0.000911025	0.14219
	linc-37 rescue	12.3±1.34
	linc-73	9.2±1.99	0.0403468	0.000694247
	linc-73 rescue	10.8±1.14
	linc-150	9.7±1.42	0.00574982	0.00431216
	linc-150 rescue	11.4±0.97
	linc-159	11.7±0.82	0.131816	0.00110793
	linc-159 rescue	11.1±0.88
	linc-60	11±2	0.0260704	0.437604
	linc-60 rescue	12.8±1.23
	linc-107	11±1.63	0.0297564	0.432237
	linc-107 rescue	12.7±1.77
defecation	N2	60.4±3.91
	linc-60	50.2±4.21	0.0221752	0.497481
	linc-60 rescue	58.4±4.93
	linc-107	75±7.35	0.0485469	0.0183666
	linc-107 rescue	66.8±2.86
	linc-27	47.6±6.23	0.530124	0.0152224
	linc-27 rescue	50.2±6.3
	linc-67	53.8±1.48	0.00145097	0.616965
	linc-67 rescue	61.6±3.36
	linc-72	47.8±2.59	0.477011	0.00236279
	linc-72 rescue	49.4±4.04
	linc-126	48.2±1.92	0.000381534	0.518027
	linc-126 rescue	58.8±3.56
Pharyngeal pumping	N2	76.1±4.26
	linc-2	62.4±4.79	0.314331	0.000735208
	linc-2 rescue	65.1±4.88
	linc-5	67.6±2.57	0.0011092	0.17457
	linc-5 rescue	73.4±2.57
	linc-22	81.3±2.06	0.529628	0.0292745
	linc-22 rescue	80.6±2.07
	linc-109	67.4±4.47	0.0015976	0.945645
	linc-109 rescue	76±3.37
	linc-140	82.4±2.23	0.0306218	0.0329214
	linc-140 rescue	80.1±1.07
Egg retention	N2	14.9±4.64
	linc-4	9.3±2.49	0.286654	0.000183138
	linc-4 rescue	8.2±2.37
	linc-92	10.3±4.99	0.012904	0.701277
	linc-92 rescue	15.7±4.81
brood size	N2	227.3±35.86
	linc-10	172.3±27.57	0.401265	0.021576
	linc-10 rescue	184.3±23.9
	linc-155	171.6±32.08	0.664154	0.0151207
	linc-155 rescue	178.7±27.81
Developmental delay	linc-17rescue	Day1	0.0455003	0.000179431
		Day2	0.00426672	0.00054351
	linc-18 rescue	Day1	0.0347722	0.0290963
		Day2	0.508523	6.51706e-05
	linc-36 rescue	Day1	0.833935	5.43309e-09
		Day2	0.831585	4.55872e-12
	linc-74 rescue	Day1	1.46818e-05	0.168669
		Day2	0.0373924	0.307434
