# Supplementary material for: Systematic evaluation of C. elegans lincRNAs with CRISPR knockout mutants
Source: Genome Biol. 2019 Jan 8;20:7. doi: 10.1186/s13059-018-1619-6 (PMC6325887; doi:10.1186/s13059-018-1619-6)
Supplement: Supplementary file 12 — Table S6. Primers used in this study. (XLSX 39 kb) [file 13059_2018_1619_MOESM12_ESM.xlsx]

## Sheet: Sheet1
Primer	Primer sequence 5' to 3'	Description
G-linc-2F	CTTGAAGCGAGTTCATCCGA	Genotyping
G-linc-2R	CGATTCGACCGATTCCATCA	Genotyping
G-linc-3F	GCGACTGAAGCCATTATC	Genotyping
G-linc-3R	TTCCGGGAGTTCCGTGTA	Genotyping
G-linc-4F	GTTCGGCAATGATAAAATCC	Genotyping
G-linc-4R	CCGATACAGCAACGGTTTGT	Genotyping
G-linc-5F	CCACTGTTTCTCATTCTTGC	Genotyping
G-linc-5R	TGATCTGACAATGCATCGGT	Genotyping
G-linc-6F	GTGCAACGGAGTCTTACCAA	Genotyping
G-linc-6R	GATTGTTTTCGTTGAGATGA	Genotyping
G-linc-7F	CTCACGCCAAATACAGCaga	Genotyping
G-linc-7R	TCTTGCTTCGTCGGTTCATC	Genotyping
G-linc-8F	GCGTTTCACTGGCTTCGGAG	Genotyping
G-linc-8R	TTCAGTGCTGGTAACCTACG	Genotyping
G-linc-9F	GAGGCAACGATACTCCGATA	Genotyping
G-linc-9R	AAAGACTGCGAACTCGTCTC	Genotyping
G-linc-10F	CTCCGACAGTTTTCCAGATTT	Genotyping
G-linc-10R	CTCTAAATCTCACTAAAAACCC	Genotyping
G-linc-11F	CGCTGCGACATTGATAAG	Genotyping
G-linc-11R	TGGTTGATGGCAATACCG	Genotyping
G-linc-12F	GCTCTGATAGGCATAGTT	Genotyping
G-linc-12R	TCAAGGGGTAATGATGTC	Genotyping
G-linc-13F	AATATGCAACCGGATTCGTC	Genotyping
G-linc-13R	CAATCTCACCATCTCCATCC	Genotyping
G-linc-14F	GGGTGTCTACTCGACTACTT	Genotyping
G-linc-14R	CTCCGTTATTACACTGCATG	Genotyping
G-linc-16F	ATACGCTACCGACTGTTGTT	Genotyping
G-linc-16R	AGGCAACATCTGCTATAGAG	Genotyping
G-linc-17F	TAGCGGCACCTTTGGAAC	Genotyping
G-linc-17R	TTTAAGAAGCCGCCTCTG	Genotyping
G-linc-18F	TGCTGCCAACTTTCATTC	Genotyping
G-linc-18R	AATTTCGGAGGCTGAGGA	Genotyping
G-linc-19F	GTAAGCCCTACAAGTTTC	Genotyping
G-linc-19R	GTGCTGCACCAAAGATCA	Genotyping
G-linc-20F	GAGGCAACGATACTCCGATA	Genotyping
G-linc-20R	GTGCTTCGAATGGGTACTTG	Genotyping
G-linc-21F	GCGATTGATGTTGAAGTG	Genotyping
G-linc-21R	CGTTTGCTGTGCTATTTC	Genotyping
G-linc-22F	CGTGTTGGCCTTTTTCTCGA	Genotyping
G-linc-22R	GATACTGCAAATCTTGCTTG	Genotyping
G-linc-23F	AAAGGCAGTGGAAACAAC	Genotyping
G-linc-23R	AGGACGTCAAATGGTGGA	Genotyping
G-linc-24F	GCAGCGATCTTGCATAGTTT	Genotyping
G-linc-24R	AAGGGTCTCGATATTCCTGA	Genotyping
G-linc-26F	TGCTCAAATCCACTACTC	Genotyping
G-linc-26R	TGCTTGAAGAACCCTGAT	Genotyping
G-linc-27F	GTTAGAGCTTGAATCGACCC	Genotyping
G-linc-27R	TATGCACCAATGATAACTGG	Genotyping
G-linc-28F	GGTTCTCTCTGAGTATACAG	Genotyping
G-linc-28R	CACACACATCTCACACCAC	Genotyping
G-linc-29F	TACTGACTGTAGCACTGGTG	Genotyping
G-linc-29R	CTGCCCATTCTCACTCTCTA	Genotyping
G-linc-31F	GTTTGTATCGAATCAGTGCA	Genotyping
G-linc-31R	CTAGGAGTTCTATAGTTAAC	Genotyping
G-linc-33F	GAACGCCGGAAGCGATTTAT	Genotyping
G-linc-33R	CAACAAATGGAGGGAAAGGT	Genotyping
G-linc-34F	AGTAAACGACTAACGCTCCC	Genotyping
G-linc-34R	TTGAATTCGGACTGCGCATT	Genotyping
G-linc-35F	CGACGTGGCTAAGAAGATCA	Genotyping
G-linc-35R	GCAGCTAGTTTGTATGTGGA	Genotyping
G-linc-36F	GAGACGCCGTGACGTATC	Genotyping
G-linc-36R	TTTGGGCTACCAGTGAAG	Genotyping
G-linc-37F	AGGAGCTTTGTCGAATGTTG	Genotyping
G-linc-37R	CAGATGGTGATCATCGGTAC	Genotyping
G-linc-38F	GTCCAGTGATAAGGGTAA	Genotyping
G-linc-38R	CCCTAACAGGCCACCTTACG	Genotyping
G-linc-39F	CTTACAGTGTCTCGAGAGAC	Genotyping
G-linc-39R	TCGACTACATATGTTTCACG	Genotyping
G-linc-40F	GCTCCGGGAGTATGCATGAC	Genotyping
G-linc-40R	TACAGCATCCCTACATAACC	Genotyping
G-linc-41F	AGCGACCCAGCCAGGCTAAT	Genotyping
G-linc-41R	GCCAGTGTCAGGCAATACGT	Genotyping
G-linc-42F	ACGCGGGAGAAGAGACCCAGAC	Genotyping
G-linc-42R	GGAATCGTGATCGTGCATGAGG	Genotyping
G-linc-43F	TAAGTTGACATGTGCGTGTG	Genotyping
G-linc-43R	CACCCTTACGGACCAATTCA	Genotyping
G-linc-44F	ACGATGTGATAGTGATCTGG	Genotyping
G-linc-44R	AAGTCTTGAGCAACAAGTGA	Genotyping
G-linc-45F	TTCTGGATGACGGATTGGTGTA	Genotyping
G-linc-45R	TCAGCGATTGATTGGAGGTC	Genotyping
G-linc-46F	GGCCCAGAGAAGGCCCTAGTCC	Genotyping
G-linc-46R	AAGTCTGCATCTAAATTCCCGC	Genotyping
G-linc-47F	GGCACTTTCAAAATGTCGTAAC	Genotyping
G-linc-47R	GTTCTGGAAAATGGTCCCGCTA	Genotyping
G-linc-48F	CTGCGTACTGCCTATCTGAA	Genotyping
G-linc-48R	GTCTCTGGTCTCATGTCTCA	Genotyping
G-linc-49F	AAGATCTGTGAAAGCTGGGA	Genotyping
G-linc-49R	GCAGTGCTCAAAAACTATTCCG	Genotyping
G-linc-50F	CAAAATTGTTCAATGTCCAG	Genotyping
G-linc-50R	GTTCTGTGAACGTATCGTCC	Genotyping
G-linc-51F	CACCAGAATTGCGTCAACAC	Genotyping
G-linc-51R	GGCTTAGGCTTGAACTGAGG	Genotyping
G-linc-52F	TCCTCCCAGTGATTGAGACT	Genotyping
G-linc-52R	CTTGACCTGTACATTTCCTTC	Genotyping
G-linc-53F	TCGCATTAACGATTACAGCT	Genotyping
G-linc-53R	CAACAAAGAAAGGAGGAAGG	Genotyping
G-linc-54F	TGTGTGCTGCGTGTGGTTGT	Genotyping
G-linc-54R	AGTCCCGGCTGATCTTTCAT	Genotyping
G-linc-55F	GGTGCTAGACTACAACTGCA	Genotyping
G-linc-55R	AAGACTAGCGAACGTAGAGC	Genotyping
G-linc-56F	AAGCATGTATGTATGTGACC	Genotyping
G-linc-56R	TTAGCCGGATGTGATGTACC	Genotyping
G-linc-57F	GTGTCTATATGTGTGCCCAC	Genotyping
G-linc-57R	GCGAGCTTTTAATAAGGGAC	Genotyping
G-linc-58F	AGTAGTTGATGAGAAGGACG	Genotyping
G-linc-58R	GAGACTACAGAAACTCTACAG	Genotyping
G-linc-59F	GCTGTCGCACAAATATGTCC	Genotyping
G-linc-59R	CTATGCTCATTGTGCACACG	Genotyping
G-linc-60F	ATGGAGCACGTTTGCAGAGT	Genotyping
G-linc-60R	GTCCACCGAACCTCATCAAT	Genotyping
G-linc-61F	CAGCGTCTCGGCCTTATAGAAT	Genotyping
G-linc-61R	GAAAAGTGTCTGCTTCCATACC	Genotyping
G-linc-62F	AGCCCATCACAATCAAGAGG	Genotyping
G-linc-62R	GTGTTGTTGTTATCCGACGG	Genotyping
G-linc-63F	GTGCCACAAGACGATCAAAG	Genotyping
G-linc-63R	AACCGGTAATAGAGGCAAAC	Genotyping
G-linc-64F	TCGGTGTCGTGTTTCTACCA	Genotyping
G-linc-64R	GATTCCAACCTTTATTTGCC	Genotyping
G-linc-65F	ATCGTATTCTGTAACAGTCTGA	Genotyping
G-linc-65R	TTGAGTAGTCCGCCTTCT	Genotyping
G-linc-66F	ATTCTAAGCGTCACTGTTT	Genotyping
G-linc-66R	TTACCTGCCCATCCTTTT	Genotyping
G-linc-67F	GCCGACCTGAATACAACAT	Genotyping
G-linc-67R	GAAATACGAATCGGATTGGA	Genotyping
G-linc-68F	GGCAGACCGGAAATAGAC	Genotyping
G-linc-68R	GCAAGCGAAGGAAGCAGA	Genotyping
G-linc-69F	GTTGAGGTTACGATATTGTC	Genotyping
G-linc-69R	AATCAAGTAAGGAGATTGCC	Genotyping
G-linc-71F	AGCTGGCACGGATTCAAG	Genotyping
G-linc-71R	AGGCTCCTCGGCTCTCAA	Genotyping
G-linc-72F	AGAAGCCCACCCAAACAGA	Genotyping
G-linc-72R	TATCAGAACTTCAGCCTAATC	Genotyping
G-linc-73F	TCTCCTACTAGTTTCATCTC	Genotyping
G-linc-73R	CGATCTGTAAAGAATCAGATG	Genotyping
G-linc-74F	TTCATCATCAGAAGCCTTAG	Genotyping
G-linc-74R	TCACTCGCATATGGATACGT	Genotyping
G-linc-75F	GCCTATTGTGAATCGGGAGT	Genotyping
G-linc-75R	TCTGCTCATGGATGCTATGG	Genotyping
G-linc-76F	GAGTTCTGTTTGAATGGCTG	Genotyping
G-linc-76R	GGTCCACGGCTGGTATATAT	Genotyping
G-linc-77F	CCAACCATCGGAACAGTCAA	Genotyping
G-linc-77R	TTCACGATTATCCAGTCGAC	Genotyping
G-linc-78F	TCTTGAGCTCACGCATAACA	Genotyping
G-linc-78R	GCAGAGCTGTCGTCCTTCTT	Genotyping
G-linc-79F	CACTTGTGCCTGCTTCAG	Genotyping
G-linc-79R	AAAACGGTTCCCCATTAC	Genotyping
G-linc-80F	GATTTTCAAACGTGTCAC	Genotyping
G-linc-80R	CTTGGACCGTCATACTTA	Genotyping
G-linc-81F	CGGTCGTGATTTTGGACTTT	Genotyping
G-linc-81R	CGGTCGTGATTTTGGACTTT	Genotyping
G-linc-82F	CTGCCGCACGTAGTTTATGT	Genotyping
G-linc-82R	ATGAAGCTTCCAGTAGACAC	Genotyping
G-linc-83F	GTATCGCCGTAGTTCAGA	Genotyping
G-linc-83R	TATCAAATCCGGTAGAGCTA	Genotyping
G-linc-84F	GGTGTGGTCAGTGTCTAGAG	Genotyping
G-linc-84R	AGGATTATGCTTACCCTTAC	Genotyping
G-linc-85F	TTAGCTTAGAATTTCGGCGG	Genotyping
G-linc-85R	ATCGTACTGGCAGAAGAGAG	Genotyping
G-linc-86F	CGACTGCCATCCAGTTATTC	Genotyping
G-linc-86R	TGCTGTGTATCTTGAACCTC	Genotyping
G-linc-87F	CGGCAATTGCTGATTTGGTG	Genotyping
G-linc-87R	TGACTGAACCCTTCGTGGAT	Genotyping
G-linc-88F	ACGCTCATCCACAGAGAATA	Genotyping
G-linc-88R	CAACTCATTGGGTTCTAGAG	Genotyping
G-linc-89F	CCGTTAGTACTTTGGTGGTA	Genotyping
G-linc-89R	GGTCGTCGTAATGGTTATTG	Genotyping
G-linc-90F	TCTAGGCGAGTTCTTATTCC	Genotyping
G-linc-90R	TCGGATTAACTTGACTGAGC	Genotyping
G-linc-91F	ATACGAGATGCAGACATGGC	Genotyping
G-linc-91R	AAGTTGCACATGCTTCTTCC	Genotyping
G-linc-92F	GAGAGAGAGAGAGAGAGACA	Genotyping
G-linc-92R	GGATCAAGGCTACGTTTACG	Genotyping
G-linc-93F	TCCCCACTGGCACTACTC	Genotyping
G-linc-93R	AGGCTGGGTTGATGGATAAG	Genotyping
G-linc-94F	TGAAGAGTCACATGGCGTCT	Genotyping
G-linc-94R	CGACCTAGTTGAGTATTTCT	Genotyping
G-linc-95F	GGTCTGAACTACATCCTTCA	Genotyping
G-linc-95R	GTCTCAGTGGACCATTGTAC	Genotyping
G-linc-96F	CTATACACTTCCCGAAGACA	Genotyping
G-linc-96R	AATTGGCAACTCTCAGACCA	Genotyping
G-linc-97F	GCATACCGACTTGAGAATGG	Genotyping
G-linc-97R	CAAGCACGAATGGCTATTGC	Genotyping
G-linc-99F	TGGTGGCATGTTTGTGTATGT	Genotyping
G-linc-99R	ACTTTGGATGAGGATGTTTGG	Genotyping
G-linc-100F	GAGTACCAACACACCAACAC	Genotyping
G-linc-100R	GGTCTACTTAGAGTACCAAC	Genotyping
G-linc-101F	TCTCACTCTTCCCTTCA	Genotyping
G-linc-101R	ACTTGCAGAATCTGACTA	Genotyping
G-linc-102F	CAGCCTAGTAGTATTCACTC	Genotyping
G-linc-102R	AGTCGTGGATTGCTCCACTT	Genotyping
G-linc-104F	CGGCCAAAACCCGATGAGATGT	Genotyping
G-linc-104R	CCACCTCAAACTTTAATCGCTC	Genotyping
G-linc-105F	ATCGAAACACCTCTCGAAGG	Genotyping
G-linc-105R	CTCAGGAACCATTCTCTCAG	Genotyping
G-linc-106F	CTCCTCACAGGGAAACATTG	Genotyping
G-linc-106R	GCAGCCATCGACTCTCTTGT	Genotyping
G-linc-107F	AAGTGCAAGCCCATTTATAGTC	Genotyping
G-linc-107R	GCCTACAGTCCCCATTTTCCCA	Genotyping
G-linc-108F	CGTGTGTTGGTGTGTCTC	Genotyping
G-linc-108R	CGGCTATAGAGTTCTCTGGAA	Genotyping
G-linc-109F	CTACGGACAAAGTGCAATTC	Genotyping
G-linc-109R	GTCCGGAGTACTTCAATGAA	Genotyping
G-linc-110F	TAAGCTTGTCTGACTCGGGT	Genotyping
G-linc-110R	AGGAAAGGTTCTTCGCAACG	Genotyping
G-linc-111F	AAAAGGAGCATTCCACTG	Genotyping
G-linc-111R	TACTCCTTGAAGGCGCATAC	Genotyping
G-linc-112F	TTCAGACCGCACATATGTCG	Genotyping
G-linc-112R	TGCCATGATTTGCTCACCAC	Genotyping
G-linc-113F	TTCCCTGATAGGTTCCTTCT	Genotyping
G-linc-113R	TACGAAGATGTTCGAGTGTT	Genotyping
G-linc-114F	GTTCAAGAGAGTTCCAGAGA	Genotyping
G-linc-114R	CAGGAACGGGTTGATTAGTA	Genotyping
G-linc-116F	TTCTTTCGAACGTATGGCA	Genotyping
G-linc-116R	TGCTCGGAAGAATCGCTG	Genotyping
G-linc-117F	GCGTTCAATCAGTTCAATGA	Genotyping
G-linc-117R	TCTTGCGTGCATAATCCA	Genotyping
G-linc-118F	CGTCTCTGCGTCACTATTTG	Genotyping
G-linc-118R	GGTGTATGGTTCAAGGGCAG	Genotyping
G-linc-119F	CAGAGACCACTGGAAGTATA	Genotyping
G-linc-119R	GTTGCCTTACAGAATCACAA	Genotyping
G-linc-121F	GCCTCCCGATAGAATGAATT	Genotyping
G-linc-121R	GTTGTGGTGTTCACTTGAAA	Genotyping
G-linc-122F	GCTCCTGGTATTGATGATTA	Genotyping
G-linc-122R	ACACAAGCATTCCTACAGAA	Genotyping
G-linc-123F	TCATTCAGTCATCCTCATCC	Genotyping
G-linc-123R	GCTCCACTTCACAGAACTCA	Genotyping
G-linc-125F	AAACAACGAGCCTTCCGATG	Genotyping
G-linc-125R	AAGACGGTCTCAACTTGTGC	Genotyping
G-linc-126F	ATAGAGGTCAGAAATGACGG	Genotyping
G-linc-126R	CAGGCAGCCACTACAATAAT	Genotyping
G-linc-127F	GAACAGTATTCACCCATCAC	Genotyping
G-linc-127R	GAACACTCACATCGGAACTC	Genotyping
G-linc-128F	CACCAAATCTTGTCTCTTCC	Genotyping
G-linc-128R	GGGTGCTGGGTGCTGATAAAA	Genotyping
G-linc-130F	GCTGCACGGATCATTATGTC	Genotyping
G-linc-130R	GGTGGGAAGAATTGTTCCGT	Genotyping
G-linc-133F	TTCATTGAGCAGCTGGAGTT	Genotyping
G-linc-133R	GCTTCAATGATGTACGATGG	Genotyping
G-linc-134F	ATGTACTTAGCCAACCAGCG	Genotyping
G-linc-134R	TCAACACATTGGACACAGCC	Genotyping
G-linc-136F	GTTTTCAACAACTTCCCCAC	Genotyping
G-linc-136R	AATACTACGGGCTACTTTGC	Genotyping
G-linc-137F	CAGAACGACGAAGATATGGA	Genotyping
G-linc-137R	GGCGAAATAACGTGAGAAAGG	Genotyping
G-linc-138F	TTCCGTCATCCTGAATCCTC	Genotyping
G-linc-138R	AGGTGCCGCTTTAACTACTG	Genotyping
G-linc-139F	AAGAACCGCGGTTTTGTTTT	Genotyping
G-linc-139R	CCTGATTTCCCGTGGTATAG	Genotyping
G-linc-140F	GAGGCATGATACTTCTGATG	Genotyping
G-linc-140R	CTGCAACATGGTACATCAAC	Genotyping
G-linc-141F	CGAGTATTCTTGTGACCTGG	Genotyping
G-linc-141R	ACAAGGAGCTGTGCTGTAGA	Genotyping
G-linc-142F	CGTACCGTCACTGACTGAAT	Genotyping
G-linc-142R	GAGTTGTTCAAACCAACCTC	Genotyping
G-linc-143F	GAAATCTTTCTACCAACTCC	Genotyping
G-linc-143R	CTGTAATCTTCCAAAGAATTAC	Genotyping
G-linc-144F	CCTGACCAATGTGAATAGAG	Genotyping
G-linc-144R	TTCTATCTCCACACCTCCTA	Genotyping
G-linc-145F	GTCTTGTAGTGGTATATGTC	Genotyping
G-linc-145R	TTAATGTCACACGTTAGTGC	Genotyping
G-linc-146F	GCTCAAATTCAGAACTCTTG	Genotyping
G-linc-146R	CCAAACAGGAGACAACTCTA	Genotyping
G-linc-147F	GGACCTAACTTGTTCGACTA	Genotyping
G-linc-147R	GGAGAGTTGACCTACTGCAA	Genotyping
G-linc-148F	GGCGACGACCTGATAACTTA	Genotyping
G-linc-148R	TCACCTGCTGCCATTCTTAT	Genotyping
G-linc-149F	CCTCTGTATCTCTCTTATTC	Genotyping
G-linc-149R	AAATAGTGTAGACGTACTCG	Genotyping
G-linc-150F	GGACTTTTGAAAGGCTTTCC	Genotyping
G-linc-150R	GTCCCTTCATCTCACTCTTC	Genotyping
G-linc-151F	CGCTTTTTGCAGGTGCTTCATT	Genotyping
G-linc-151R	GTTAAGACAGGTAGGTGCGAGG	Genotyping
G-linc-152F	TACAATGTCGGCTGCTGGTC	Genotyping
G-linc-152R	GAACTTTTCTACAACAGCTG	Genotyping
G-linc-153F	GTTGAAAGCGTTGAAATCG	Genotyping
G-linc-153R	GCCACAGTACTACATACATAG	Genotyping
G-linc-154F	GTGTTGATTGTGTGTGGGTG	Genotyping
G-linc-154R	GCAAGTCTGGTAGACCGAAT	Genotyping
G-linc-155F	AGATGTACCAACTGGTCTCC	Genotyping
G-linc-155R	TTCAATGCAGTTGTGACGTC	Genotyping
G-linc-156F	TGAACGGTTCCAATTTGCCG	Genotyping
G-linc-156R	CCAATTCCCATGACGTTCTC	Genotyping
G-linc-158F	AACTGAAGGGAATACAAAC	Genotyping
G-linc-158R	GAAGTTTCCCAATTCGCTTG	Genotyping
G-linc-159F	TTATAACGAACTGAGTGGTC	Genotyping
G-linc-159R	CGGATGTCATTTGAAGGTTG	Genotyping
G-linc-160F	CAGCCGTTTTCCCGGCAAATTC	Genotyping
G-linc-160R	TAAGTGGTCTGAAAACACCAAC	Genotyping
G-linc-161F	CGAGGAATCCATCAAGTGTC	Genotyping
G-linc-161R	TGGCTCATAAGAGTGTGTCT	Genotyping
G-linc-162F	TGTAGCGTTTGATGGATCTC	Genotyping
G-linc-162R	AAGCCGACTGGCAACCTATT	Genotyping
G-linc-163F	CGATATGGGTATCGAGTTAC	Genotyping
G-linc-163R	CGATGTGTTTTCCGGCTGAG	Genotyping
G-linc-164F	GACAACGATTCGGAGCACTG	Genotyping
G-linc-164R	TGAATATTCACTGTACTTGC	Genotyping
G-linc-165F	TATTGTGAGATAAACGACCC	Genotyping
G-linc-165R	AGTAGTAGTTGGCCTCTCGA	Genotyping
G-linc-166F	AGGTTCTTATCTGAATCGAC	Genotyping
G-linc-166R	TCTTGAAACTGAACTGTTCC	Genotyping
G-linc-167F	TCCAGGTCACACTCCTAAAT	Genotyping
G-linc-167R	TCGCCTCTCTCCACATATCA	Genotyping
G-linc-168F	CGCGCTAGTCATCGTCAATA	Genotyping
G-linc-168R	CTTCCTGGAATAATGGTACA	Genotyping
G-linc-169F	GGAGTCAATCGGATCGAAAG	Genotyping
G-linc-169R	AAGAGAGCCAACAACCCAAC	Genotyping
G-linc-170F	ACCTATAGCTTCGTCGTATT	Genotyping
G-linc-170R	GCACTCGATATCACAAGACG	Genotyping
G-linc-171F	CCTTCTACCATGTCGAACAG	Genotyping
G-linc-171R	GTGTTGGCCTGAGTCTAGTT	Genotyping
Q-C10A4.6-F	TTTCCCAAGACTCCACTGGC	qPCR
Q-C10A4.6-R	ACTGCAACTAATGCCCGGAA	qPCR
Q-gad-2-F	TACCAACCCCACGTTTACCC	qPCR
Q-gad-2-R	AATTGGCTGCCGTGGAAGTA	qPCR
Q-C10A4.13-F	GCAGACTCTTGAGTTTACTATTGTG	qPCR
Q-C10A4.13-R	AACACGGGGTCTGCAAAACT	qPCR
Q-C10A4.10-F	CTACCGGACCCTAGTTTGCC	qPCR
Q-C10A4.10-R	TGCACCGGAAGTGGTGAAAT	qPCR
Q-C10A4.4-F	AGCTATATCCAGCACCGCAC	qPCR
Q-C10A4.4-R	ACAATGTCTCCGCATCCTCG	qPCR
Q-C10A4.3-F	GTCTCTACATCACAGCCGCA	qPCR
Q-C10A4.3-R	TGCACAAATCCACGGCAAAA	qPCR
Q-F44E7.7-F	CATGGCATGCATTTGGCAGT	qPCR
Q-F44E7.7-R	TGGCATAATCCGCAGCTTCA	qPCR
Q-nhr-142-F	CACGGTGTCCACTTTGGAGT	qPCR
Q-nhr-142-R	CGGTCATCCCGAGTTGTAGG	qPCR
Q-F44E7.9-F	CAAAGGACTCACACCTCGCT	qPCR
Q-F44E7.9-R	ACGAGGACTCCGGTTAGTGA	qPCR
Q-ZC250.2-F	TGGCGAGCGCTATGGATATG	qPCR
Q-ZC250.2-R	CACGATGGGCATTGTGCAAG	qPCR
Q-nstp-3-F	GTATACTCACCGCCTCCAGC	qPCR
Q-nstp-3-R	AGTCCGATGAGTGCAAGACG	qPCR
Q-srh-60-F	TTGTATGCGGGCACGATGAG	qPCR
Q-srh-60-R	GGCCACTGGTATTTCTTCCAC	qPCR
Q-srh-57-F	CGGATCAGGTGGAGTTGAGG	qPCR
Q-srh-57-R	TCCGACACACGTTAGATGGT	qPCR
Q-wago-11-F	AGTGTCCAGTTTGAGCCGAG	qPCR
Q-wago-11-R	CGGATCTCGAGACCACTTCG	qPCR
Q-Y49F6A.5-F	AAGACTCTTTTTGCCGGCCT	qPCR
Q-Y49F6A.5-R	CCAAACCGTCAACTTCGAGC	qPCR
Q-F40E12.2-F	AGTCGTTGTTAGCCAGTCCG	qPCR
Q-F40E12.2-R	ATTGAACATGGGCACCGAGT	qPCR
Q-F46C5.9-F	ATGAGGCTGGGCAAGATTCC	qPCR
Q-F46C5.9-R	TCCGAAGCGAACACCTTCAA	qPCR
Q-rer-1-F	ATGAAGGCCACTCTGATCGC	qPCR
Q-rer-1-R	ATTCGTGGCTTTCCCACTGT	qPCR
Q-F46C5.10-F	TTTGAGTGACGGAGCTGGAC	qPCR
Q-F46C5.10-R	GGGTTTTCATTTGGGAGCCG	qPCR
Q-F46C5.1-F	GCCAATTTCTTGAGCGACGG	qPCR
Q-F46C5.1-R	GGCGGTTGACATTGTGGAGA	qPCR
Q-nas-25-F	GGAGCTTCAGGCATGGACTT	qPCR
Q-nas-25-R	CGTCCAATCGGAGATGAGCA	qPCR
Q-F46C5.2-F	CCGTCGCATCCGTGTTCATA	qPCR
Q-F46C5.2-R	TTTGCTGAAGCTGAACGCC	qPCR
Q-ccch-5-F	AAGCATGCTCATACGGGGAG	qPCR
Q-ccch-5-R	GAAGCTGGCTCCACAGTTCT	qPCR
Q-Y57G11C.28-F	TGGCCACTGGTAGTTTTGGA	qPCR
Q-Y57G11C.28-R	TGCAATTCCTCCAGCCACAT	qPCR
Q-Y57G11C.1131-F	TGTTGATGTACTTGGAAAGCGA	qPCR
Q-Y57G11C.1131-R	GGCCGATGAGGGAAAGTGTA	qPCR
Q-Y57G11C.1144-F	AAACGTTGTCTACCATGGATGC	qPCR
Q-Y57G11C.1144-R	CCGATGCGGGGAAAGTGTA	qPCR
Q-Y57G11C.30-F	GGAGTCCTCGTGGAGTTGTT	qPCR
Q-Y57G11C.30-R	TGCACTCATATCAATTAGAGCCAAC	qPCR
Q-Y57G11C.48-F	TTGTCGTCACCGTCTGTGTT	qPCR
Q-Y57G11C.48-R	GGGCGAATTGATTCGTGTGG	qPCR
Q-srw-112-F	CGGGGGTTGTCAGACTTGTT	qPCR
Q-srw-112-R	TGGCAGCTTTTCGGATTTCG	qPCR
Q-srw-136-F	TCACAATACCGGAAGACGGC	qPCR
Q-srw-136-R	ATTGTTAGTCCCGCTCGCAA	qPCR
Q-srw-135-F	TTCTGCGAACACCCTCACTC	qPCR
Q-srw-135-R	TACGCTGACAATGCTGCTCT	qPCR
Q-K12D9.1-F	TGACCGTTTGACTGACCTGG	qPCR
Q-K12D9.1-R	TGTTACACCACTCACGGACG	qPCR
Q-irld-12-F	GAGCCTTGCCAACTTTTCCG	qPCR
Q-irld-12-R	TCCCAGATGGTGTTGTGCTC	qPCR
Q-asp-8-F	AAACTGCCATGGAGGACGAG	qPCR
Q-asp-8-R	AGCGGTTCCGATTCCAAAGT	qPCR
Q-btb-10-F	ACGGGATCCCCATCGAAAAC	qPCR
Q-btb-10-R	TTCCCAGCTCGAGAAGGACT	qPCR
Q-K02E7.10-F	TCGTTTTCGGAGCAGCAGAT	qPCR
Q-K02E7.10-R	TCAGCTTCGGTTCCAACTCC	qPCR
Q-K02E7.12-F	ATGAGGAGGATCAGAGTGCA	qPCR
Q-K02E7.12-R	ATCAGATTCAAGTCTTTGGA	qPCR
Q-K02E7.4-F	TGTCAAATTGTGCAAGCCAGT	qPCR
Q-K02E7.4-R	TAGGAGAACGGGCTTTAGCG	qPCR
Q-K02E7.11-F	CCTTGCGCCAGTTTCTTTGG	qPCR
Q-K02E7.11-R	TATCAGGGCGGAAATCGACG	qPCR
Q-K02E7.1-F	CTCTTGCACTGCTGACCTGA	qPCR
Q-K02E7.1-R	ACGCCATTTTCGATGGATGC	qPCR
Q-C15F1.1-F	GCAATCGGCTCAAGCTCTTA	qPCR
Q-C15F1.1-R	TGGACCTTCTTCGACTGTCAC	qPCR
Q-C15F1.2-F	TGGCTGAATCTGCTGAGAGC	qPCR
Q-C15F1.2-R	CATGGCGTTTGTGTTCAGGA	qPCR
Q-C15F1.8-F	AAGTAGCCGTAAAGGCGTCG	qPCR
Q-C15F1.8-R	TTCGGGGAACTGCATTGACT	qPCR
Q-UNC-104-F	CGAAGATCTCAGCTGCCAGT	qPCR
Q-UNC-104-R	CGACGTTGTCGACGAATTGC	qPCR
Q-SQV-7-F	CAGTTCTCCGCCGTTTTTCA	qPCR
Q-SQV-7-R	CCCAATGCAGCAGTGCAAAT	qPCR
Q-LST-6-F	CAGAGGGAGCGAAGTCCATC	qPCR
Q-LST-6-R	GCACGAGACCTTTCTGTCCA	qPCR
Q-T24D8.6-F	AAGCAGTGGACCTTGGAACA	qPCR
Q-T24D8.6-R	CGCGACATCTCCTATGCTGA	qPCR
Q-LGC-40-F	GATCTGGTGCGAAAAGTGGC	qPCR
Q-LGC-40-R	GCTTTTGACCGTTTCCGCTT	qPCR
Q-T01B6.1-F	AAATGGCCCGTCTACAGGTG	qPCR
Q-T01B6.1-R	ACGCAGAAGGTCGTTGGATT	qPCR
Q-F47G3.3-F	AATCTGCATGCGGAGTTGGA	qPCR
Q-F47G3.3-R	TTTGTGCACTTATCCGCAGC	qPCR
Q-F47G3.4-F	GCACAAACTTTTGCCCGGAT	qPCR
Q-F47G3.4-R	TTGCAGGTCTCTCTGCTCAC	qPCR
Q-F47G3.1-F	CTGCTCAGGGTTTTCCGCTA	qPCR
Q-F47G3.1-R	GGAACTCCGGCTTTGTCAGA	qPCR
Q-MDT-11-F	TCGCATGTTTGTGTTGGATCA	qPCR
Q-MDT-11-R	CGGATCCGTCCTCCTCATCT	qPCR
Q-R144.3-F	TGTGTGGAAAGAAATGGACGA	qPCR
Q-R144.3-R	CCAATCTCCGAGCCTTTGGT	qPCR
Q-R144.13-F	ATTGCGACGCTGGAAATTGG	qPCR
Q-R144.13-R	CGTAGTGTCAAGTGTGCGGA	qPCR
Q-PCF-11-F	GCATCAGCATCAAAGACGGT	qPCR
Q-PCF-11-R	CGGATGGTGCTGATTTTCGC	qPCR
Q-R144.19-F	AACCTGTTTCGAGAAGTTTTGG	qPCR
Q-R144.19-R	TGGAATCAGAGAACAAAAAGTTGAA	qPCR
Q-KLP-6-F	TAGGAAACAGAGGGCTCGGA	qPCR
Q-KLP-6-R	CGCATCTCAGGTGACACCAA	qPCR
Q-C31E10.6-F	GGTGGAATAGCTTGGGCAGT	qPCR
Q-C31E10.6-R	TTGCATCAAACGGGCAGTTG	qPCR
Q-CYTB-5.1-F	TTCGAGGATGTTGGGCACTC	qPCR
Q-CYTB-5.1-R	ATGACAGCAAGAAGGGCGAA	qPCR
Q-TBC-19-F	CGGACGTGCATCAAAAGCAA	qPCR
Q-TBC-19-R	TTGTGGAGGCAAAATGCGTG	qPCR
Q-C04C11.1-F	TGCCCTCCATTGGAACCATC	qPCR
Q-C04C11.1-R	TTCTTCCGCTTCATCCCACC	qPCR
Q-ARRD-25-F	AAAGGATGCCCAAGCACGTA	qPCR
Q-ARRD-25-R	GTAACAATGTGGCCCTCGGA	qPCR
Q-DYC-1-F	ACGACTGCCGTATTCCACTC	qPCR
Q-DYC-1-R	TAATGTCGACCGGGCGTTTT	qPCR
Q-W09D10.5-F	GCGTCTCACTTGGCTACCTG	qPCR
Q-W09D10.5-R	CGTACCCATCTGTGATTGCG	qPCR
Q-W09D10.4-F	GACGGAGTTGGTGGATGGAG	qPCR
Q-W09D10.4-R	AGAACGCATGCTGTTGAGGA	qPCR
Q-TAT-3-F	AGGATGTCGTTCGGTGCTTT	qPCR
Q-TAT-3-R	GGCTTGCATTCCTTCTTGGC	qPCR
Q-W09D10.1-F	TGCTTTCGCTGATTTGGCAC	qPCR
Q-W09D10.1-R	GAGGAAATTGGTGCCGCTTG	qPCR
Q-K01G5.8-F	ATCGACAGAAGCGCCAAAGA	qPCR
Q-K01G5.8-R	CCACCGCCGGAAGTGTT	qPCR
Q-TBB-1-F	GGACAGTGCGGAAACCAGAT	qPCR
Q-TBB-1-R	AGATCAACGAGGACTGCACG	qPCR
Q-Y7A5A.8-F	AAGAGCAATGGCACAAGGAGA	qPCR
Q-Y7A5A.8-R	TTCCGTTTGCTGTAAGCTTCT	qPCR
Q-Y7A5A.9-F	AATGCTATCCTGGCCTGTCG	qPCR
Q-Y7A5A.9-R	CGTTTTGAGGGCCTTTGTGG	qPCR
Q-Y7A5A.20-F	CACCCAAGAGCAGACAGAAGT	qPCR
Q-Y7A5A.20-R	CATCGCTGATAGTGAGGCCA	qPCR
Q-ACOX-1.6-F	ATGTTGCTCGGCTGTATGCT	qPCR
Q-ACOX-1.6-R	ACAGTCAACTAGGCCAACCG	qPCR
Q-F59F4.2-F	CCCATGGCTCATCGGACTTT	qPCR
Q-F59F4.2-R	ATCCCATCTTGACGTAGCGG	qPCR
Q-F59F4.3-F	CTCCAGCTGCTCCGAATGAT	qPCR
Q-F59F4.3-R	CAGTACGCGTAGGTGACGTT	qPCR
Q-Y57G11C.48-F	TTGTCGTCACCGTCTGTGTT	qPCR
Q-Y57G11C.48-R	GCTTGAATCTCGGACCACGA	qPCR
Q-Y41E3.22-F	TTTGCACAAGACAATGCGGC	qPCR
Q-Y41E3.22-R	TGCAGGAGCTAGTAATGGATGTT	qPCR
Q-Y41E3.1-F	ATGAGCCACGTGAACAAGTT	qPCR
Q-Y41E3.1-R	CACACACAAAACGTCGCGAG	qPCR
Q-ATLN-2-F	ACCTGTTCAGATCATCGCACC	qPCR
Q-ATLN-2-R	AAATGCTCCAGCCACACTGA	qPCR
Q-DPY-4-F	TCTTTCGGTCTGCATCACCC	qPCR
Q-DPY-4-R	GATCCCTTGCAGGCGTAGAG	qPCR
Q-Y41E3.6-F	CGTTGCACCATCCACGCCAA	qPCR
Q-Y41E3.6-R	AACGTGGTGCACGAGTTACG	qPCR
Q-H35B03.1-F	GTTGGAAGGAGATGAAGCCGA	qPCR
Q-H35B03.1-R	TAGATGTGGATGCTCCCCGA	qPCR
Q-H35B03.2-F	AAGCACATGGAATTCACACCG	qPCR
Q-H35B03.2-R	CGCAAGTGTATTTTCGGCATCA	qPCR
Q-C45E5.4-F	GACGTGGAAACCCTGGTGAT	qPCR
Q-C45E5.4-R	GTGTTGATTGGGTTCGTCTGC	qPCR
Q-CHIL-11-F	ACGAAACAGAACCCGATGTCA	qPCR
Q-CHIL-11-R	GTGAACCGAAAACTGCGTGA	qPCR
Q-C45E5.1-F	AATTCCGAGCGCACTGTCAT	qPCR
Q-C45E5.1-R	CATCCAAACAGTTGTGAACCCAT	qPCR
Q-NHR-46-F	AGCTTCTCGCACATTGGACA	qPCR
Q-NHR-46-R	ACACCGCTGAGTTGATGGAG	qPCR
Q-SRW-62-F	TGCTGAAAGTCCAAGTGGCA	qPCR
Q-SRW-62-R	ACAGACGCTATAATGGACGAATGA	qPCR
Q-T09A5.14-F	CGACAGAACGCTGTTCGAAAT	qPCR
Q-T09A5.14-R	CCAATTCGTCGACTCTTTGGAC	qPCR
Q-CEX-2-F	GAATCGGGCGATCATCTTGTAG	qPCR
Q-CEX-2-R	CCAGGGCTAGATGGATCTTCTG	qPCR
Q-KLP-3-F	TGCGAATTCTGGAGACACAC	qPCR
Q-KLP-3-R	CCGAAATCCAGTGAAAGAACTTG	qPCR
Q-T09A5.4-F	TCCGATCTACCGTTTGAGCA	qPCR
Q-T09A5.4-R	TAACCAAGACATCCCGTGCC	qPCR
Q-ACR-7-F	GTCGTTAAAGGGCAAGAACCG	qPCR
Q-ACR-7-R	TCGACGACGGAGATGGAGAT	qPCR
Q-F47E1.3-F	GTTAAGTGGCGCAACAGCAT	qPCR
Q-F47E1.3-R	TGTTGCGGATGAGGTAACGA	qPCR
Q-F47E1.2-F	ATGTGCTCCAGGAGGTGTTG	qPCR
Q-F47E1.2-R	TGGTGGTACGGACCTCAAAAG	qPCR
Q-F47E1.4-F	GTCATCGGGCATCTCAGGTT	qPCR
Q-F47E1.4-R	ACGGCTTCGGTTTCCTTTTG	qPCR
Q-F47E1.1-F	GTCACCCCCACATATTGGCA	qPCR
Q-F47E1.1-R	TCCTCCAATTGGGCGAAGAT	qPCR
Q-AJM-1-F	CCAGCAGAAGCCGCTACCAA	qPCR
Q-AJM-1-R	CCAGCAGAAGCCGCTACCAA	qPCR
Q-C25A11.2-F	TCTCTTCCACGAATCGGTGC	qPCR
Q-C25A11.2-R	TCAGTTCAGACGGTTGCTCG	qPCR
Q-ANI-2-F	CATTCGCTTTCATCGTCGCA	qPCR
Q-ANI-2-R	TGTACTCGGGAACACGCATC	qPCR
Q-CLEC-88-F	CCACTACGAGAGATCCGAGC	qPCR
Q-CLEC-88-R	TCAACCAGTTTATCTTAGACGGA	qPCR
Q-CTSA-1-F	CTCAATGGAGGACCGGGATG	qPCR
Q-CTSA-1-R	TTGCAAATTTGTTCCAGGCGT	qPCR
Q-LIN-23-F	ACTTATGCAAGAAATGGCTGCT	qPCR
Q-LIN-23-R	CTCTTCGTCTACGTCGCCTC	qPCR
Q-F58F12.12-F	ATGACTACATGGCTACAACATC	qPCR
Q-F58F12.12-R	GGGACAAGGAAATATAACGTG	qPCR
Q-F58F12.1-F	AGCAGGTTGATGTGCCAACT	qPCR
Q-F58F12.1-R	AGGCGTTGAACTGTTCCTTCAT	qPCR
Q-DGK-4-F	ATCGCAACTGGTCCCGATTT	qPCR
Q-DGK-4-R	TGTCCCCAACCAAGTACACG	qPCR
Q-F13H8.12	ACTTTCGCAAGGTGATCAACAA	qPCR
Q-F13H8.12	ACCGGCGGATTCACTTTGAG	qPCR
Q-F42A9.8-F	TTTCCCAAGACTCCACTGGC	qPCR
Q-F42A9.8-R	ATGCGAGGAGCAACGCAGAA	qPCR
Q-LIN-49-F	CAAAACATGCTCCACCGCTC	qPCR
Q-LIN-49-R	AATGGACGTTCGACGCAGAT	qPCR
Q-F42A9.11-F	TTGTCAGTCTCTACTGTCCC	qPCR
Q-F42A9.11-R	AACGCAGCTGTCAACAAGAA	qPCR
Q-F42A9.11-F	TTGTCAGTCTCTACTGTCCC	qPCR
Q-F42A9.11-R	AACGCAGCTGTCAACAAGAA	qPCR
Q-F42A9.9-F	ACCATTCGGGAACGGAAACA	qPCR
Q-F42A9.9-R	CTTCAGGAAGAGCCTTGCCC	qPCR
Q-C49C8.3-F	GACTGAAGCCTCCTGCGAAT	qPCR
Q-C49C8.3-R	GCAATCCGCTTCTCCGTTTC	qPCR
Q-C10E2.5-F	TTTTCTAGTCGGTCTTGGCGT	qPCR
Q-C10E2.5-R	ATCATCTCCTCCGGCATCTG	qPCR
Q-C10E2.1-F	TACCAATCGGAGCAAGTCGT	qPCR
Q-C10E2.1-R	TAGGGATTTGCCATACCCGC	qPCR
Q-MCT-6-F	ACTTCGAGAACAAGCGCTCC	qPCR
Q-MCT-6-R	GCAAAAGTGGCTCCACACAG	qPCR
Q-T01C8.3-F	TGGATGAGATGGTTGAATGCG	qPCR
Q-T01C8.3-R	TGGTACTTCCGGGCACTTTC	qPCR
Q-T01C8.2-F	GCCAAAGCAAGAGTTCAACC	qPCR
Q-T01C8.2-R	CCATCCATATTTACCTCCCA	qPCR
Q-GOT-1.2-F	AGCAACCCAACATGGGGAAA	qPCR
Q-GOT-1.2-R	AGACTTCTCTGGGGCTGACT	qPCR
Q-F32A5.8-F	GAACAAATGCATTGGATACGCT	qPCR
Q-F32A5.8-R	GAGCTCCTTTAAGAGCAAGAGC	qPCR
Q-C30G12.4-F	CCAGTCAGGTGGAGGTGTTC	qPCR
Q-C30G12.4-R	CGCAAGAGCATTGATTGTCA	qPCR
Q-C30G12.3-F	AGCTCATAGGAGCCGAGACC	qPCR
Q-C30G12.3-R	ACTTTTCGGAGAAGCCCGTT	qPCR
Q-C30G12.2-F	GGTCCTATGACCGCATACCG	qPCR
Q-C30G12.2-R	AGTACGGACCCATCCTGGAC	qPCR
Q-C30G12.6-F	ACGCTGATGATAGTTTTGAG	qPCR
Q-C30G12.6-R	TCCTCGACGTTCACTGTTGG	qPCR
Q-PUF-8-F	CCGATTAGATCGTATGGCCG	qPCR
Q-PUF-8-R	ACACGATGGTGGAGTTCCG	qPCR
Q-SPSB-2-F	CACTGGAACCAGTCGAGATG	qPCR
Q-SPSB-2-R	CTTCATAACCGGCGGGATCA	qPCR
Q-Y46E12BL.2-F	AAGCATGGTTTCCGAGGGAG	qPCR
Q-Y46E12BL.2-R	TCTTTGCCATCCCGCTCTTT	qPCR
Q-TIG-3-F	CCCTGTCGGTGCTCAGAAAT	qPCR
Q-TIG-3-R	GATCCAGTCGTTCCAGCCAA	qPCR
Q-2RSSE.1-F	TTCAAGCTGGCCTCGAACAT	qPCR
Q-2RSSE.1-R	AGCACGACGGTTGGATGGAT	qPCR
Q-F13H8.3-F	GATAATTGACACCGATGGGG	qPCR
Q-F13H8.3-R	AGAAGCCTTGCAACATTCGC	qPCR
Q-F13H8.8-F	GAAGTCAGCTGAGTCTGCCA	qPCR
Q-F13H8.8-R	TCCTTTGTTGGTTGTGCGAC	qPCR
Q-F13H8.2-F	TACACACTCATTGCGGTCGT	qPCR
Q-F13H8.2-R	CGCCGATTTCTCCGTTCTTT	qPCR
Q-BPL-1-F	CCATTGAGGCTGCTCGAAAA	qPCR
Q-BPL-1-R	TGGTTCACTAGTTGGTCGGT	qPCR
Q-F13H8.9-F	GCTGCAGGAAAGATCCCAGT	qPCR
Q-F13H8.9-R	TCAGTTCCGCTTCTCCATCC	qPCR
Q-C56C10.11-F	AGTCCTCACAAATTCCCGCA	qPCR
Q-C56C10.11-R	AGAGCTTCTCCTAGTTTGGC	qPCR
Q-VPS-33.2-F	TGCACTTGCTTCGGATGGTT	qPCR
Q-VPS-33.2-R	TCGATGTTCCAAACCTGTGG	qPCR
Q-EPG-5-F	CCTCGATCCAGATCTTCGGC	qPCR
Q-EPG-5-R	GCGAACTGCTTGGACAGTTG	qPCR
Q-KLF--3-F	CAAGATATGAAGAAGACTGG	qPCR
Q-KLF--3-R	GGGTGTTGGTGGAAGAAGCA	qPCR
Q-F54H5.3-F	GGCGAAAAAGTGGCGATTCA	qPCR
Q-F54H5.3-R	TTGAGCCGGTCTCATTGTCT	qPCR
Q-F54H5.14-F	CGGAAACTTTACCTCCCTCC	qPCR
Q-F54H5.14-R	GCTCATGCTCACTGTTGTGC	qPCR
Q-DAC-1-F	GGGCGCCCATCAAAAAGAAG	qPCR
Q-DAC-1-R	TCACAGGCTCTGAATCCGTT	qPCR
Q-CLEC-149-F	AGAAGGGGGTTGGAGACCTT	qPCR
Q-CLEC-149-R	AGGTGCCTCTTAATCTCGACG	qPCR
Q-CEEH-1-F	TGTTGGAGATGCCCACACTTA	qPCR
Q-CEEH-1-R	ACTATCCACGGCTGCTTCAA	qPCR
Q-ZIP-2-F	TTTGAGCGAGCCCAACATGA	qPCR
Q-ZIP-2-R	TGCAGCCGAGGAACTATTGG	qPCR
Q-DOS-3-F	CATGTGTGCAAGAGCGAGTG	qPCR
Q-DOS-3-R	TGCGGAACACGGTCTTCTTT	qPCR
Q-K02F3.9-F	ATGGTCTTGACGTTAGTGCG	qPCR
Q-K02F3.9-R	CCCATAACTTGCTTTGTCATATCG	qPCR
Q-LINC-73-F	AACTGCTGGGGATCTTCGTG	qPCR
Q-LINC-73-R	ACGGTAACATGCTCGCAACT	qPCR
Q-LINC-150-F	ACCACACCTGCACAGTTCTC	qPCR
Q-LINC-150-R	TCCAAGCAAACCGTCACCAT	qPCR
Q-LINC-2-F	CCGGACTCGACTCGAAAGAC	qPCR
Q-LINC-2-R	TAAAGGGTGACTGCACACCG	qPCR
Q-LINC-5-F	GTTTTGGGCATTGACACCGT	qPCR
Q-LINC-5-R	GTCGTGGGCATCCTGAAGAA	qPCR
Q-LINC-109-F	CTAGCACAACGGAGTGTCGT	qPCR
Q-LINC-109-R	CAAGCGACCAGAGAACCAGT	qPCR
Q-LINC-140-F	TGCATGTTAGATTTACCGCGT	qPCR
Q-LINC-140-R	GTTCACCGACTTTCGACTGC	qPCR
Q-LINC-126-F	AGACAGGCTCATCCTTCCCT	qPCR
Q-LINC-126-R	GAGCCACAGCCAGGATTAGG	qPCR
Q-LINC-100-F	CACGTGGAACGAGTCCTTGA	qPCR
Q-LINC-100-R	TGCGAGGAATAGGTGAGAAGG	qPCR
Q-LINC-107-F	ACGTGGTGATGGTCAAGTCA	qPCR
Q-LINC-107-R	AGAGAAGCCGAGAAATACAACT	qPCR
Q-LINC-152-F	AACCGACATCAAACGAGGCT	qPCR
Q-LINC-152-R	GAGCCAATGAGTGAGAGCGT	qPCR
Q-LINC-4-F	GGACATCCCCCGAGTTCTTC	qPCR
Q-LINC-4-R	GACGCAAACGCAATACGGAA	qPCR
Q-LINC-138-F	TTTCTCCTCTCTCCCCCTCC	qPCR
Q-LINC-138-R	GACAACTAGTGGTGCCCTCC	qPCR
Q-LINC-37-F	AGCAAAAGTCCAATGTGCGA	qPCR
Q-LINC-37-R	ACTTGTGCGTTCTATGAGCA	qPCR
Q-LINC-60-F	GTTTCCCCTGTTTTTCCGCC	qPCR
Q-LINC-60-R	CGGAAGGCGAAGAGAATCCA	qPCR
Q-LINC-134-F	TTCACAGGCAGATCACAGGC	qPCR
Q-LINC-134-R	ACTGAGGAAGGCTCGAGAGA	qPCR
Q-LINC-133-F	GTTTCTCGGAGCACACTCCA	qPCR
Q-LINC-133-R	CACAAACGAGCCTGTGTTCG	qPCR
Q-LINC-22-F	GAGAGGTAACGGTTGAGCCC	qPCR
Q-LINC-22-R	CGTATGGTTAGGGACCGAGC	qPCR
Q-LINC-27-F	GTGGCAAGACCTATTGTGCTTC	qPCR
Q-LINC-27-R	TCAGAATTGTGAATTCCTTGAAAGT	qPCR
Q-LINC-67-F	TTGTGTTCGACCGGCACATA	qPCR
Q-LINC-67-R	ACGGCTGGCAACAATTACAC	qPCR
Q-LINC-92-F	TCCATACGGAAAGGTTGGCA	qPCR
Q-LINC-92-R	CAACTGACTGCCTAGAGGGC	qPCR
Q-LINC-17-F	AACTCGCCGAGATTGAGGAA	qPCR
Q-LINC-17-R	TATTCGTTTGCTCGACCGAC	qPCR
Q-LINC-72-F	AGGGATGTAGACTATCACATGAGC	qPCR
Q-LINC-72-R	CAAGAGCAAAGCAACCACGA	qPCR
Q-LINC-147-F	ATTGTAGGCACGTAGGCAGG	qPCR
Q-LINC-147-R	GCCAAACATCTATCGCGTGC	qPCR
Q-LINC-121-F	TACGTGTACACTTTCCCCGC	qPCR
Q-LINC-121-R	AACTGTCCAATGTTGTACCTGA	qPCR
Q-LINC-3-F	CAGGGCCTTTTTGGAATGCG	qPCR
Q-LINC-3-R	CCGTGGTAACTCCAGAACACA	qPCR
Q-LINC-13-F	AGCAATTTTCACGGCGCATT	qPCR
Q-LINC-13-R	AATGTGTGCGCATTAGACGC	qPCR
Q-LINC-10-F	AATTTGTAATGCTTTGCCAA	qPCR
Q-LINC-10-R	ATTCAACAGGTTTATTCGGA	qPCR
Q-BTB-18-F	TGTTTCCAAACGACCGATCC	qPCR
Q-BTB-18-R	CAAGACGCGAGTTGTGAAGT	qPCR
Q-BTB-22-F	GCGAAAAACACGATGCGGTA	qPCR
Q-BTB-22-R	CGCCCGAAAATAGTCCGAGT	qPCR
Q-F39E9.6-F	TCCGCAATATACCCTACCGA	qPCR
Q-F39E9.6-R	CCATTGAACACAGCTCGCAG	qPCR
Q-Y46D2A.2-F	AACACTACCGGGCTTGTTGT	qPCR
Q-Y46D2A.2-R	TAGCATAGCTTTGCGCCGAA	qPCR
Q-Y46D2A.1-F	CACGGCTAGTAAGCCAGTGA	qPCR
Q-Y46D2A.1-F	TGCGGAGATCAATGTTCCGAT	qPCR
Q-Y46D2A.3-F	ATCGGGACAGAGTAGGTGGA	qPCR
Q-Y46D2A.3-R	GTTCTGGCTTTGGTGGCCTA	qPCR
Q-LINC-155-F	CATTAGAGGAGGAAGCAAAG	qPCR
Q-LINC-155-R	AAGGTGATATGGTCCAGTCA	qPCR
Q-DSH-30-F	GGTGCCGGTAAAACTGCAAG	qPCR
Q-DSH-30-R	TTTTCCGAGGCCTGAACTGG	qPCR
Q-T25G12.3-F	AACTCCCCCGACAACAACAA	qPCR
Q-T25G12.3-R	GTGCCAATAAGACCGTTGCC	qPCR
Q-T25G12.11-F	GATTCACTCCGCATACACCA	qPCR
Q-T25G12.11-R	ATTCCAAATCGTTCCTCCAT	qPCR
Q-T25G12.13-F	AAAACTGCGCTCCAGTCCTT	qPCR
Q-T25G12.13-R	CCAAGACCTGAACTGGCTCC	qPCR
Q-T25G12.2-F	GAAACCGGCATTTCCGACG	qPCR
Q-T25G12.2-R	TTGTACGCTTTAGTTAGTGGGA	qPCR
Q-T25G12.1-F	CCGCTGAAGATATTCAAAAAGCG	qPCR
Q-T25G12.1-R	TTCTCTGGAAGTGGCTTCGG	qPCR
Q-C15C6.2-F	CGTTCAACAACAACGACGCT	qPCR
Q-C15C6.2-R	AGGAAGGGTGCTTTGGATCG	qPCR
Q-C15C6.3-F	GTTAATGGTCGCGAAGACGC	qPCR
Q-C15C6.3-R	TGGGTCCGGATGTCCAAAAG	qPCR
Q-C15C6.4-F	CTTGCCGAGAATCCCACACA	qPCR
Q-C15C6.4-R	GACGGAGCCCTTCTTTGGAA	qPCR
Q-SDZ-14-F	TAGTCCGCATGTGGGATGTG	qPCR
Q-SDZ-14-R	CTTCCTCGACTCCTTCGTCG	qPCR
Q-F14B6.2-F	GCGGACACTGAGACGGTTTA	qPCR
Q-F14B6.2-R	CCAAACGTCGAAAGCCATCC	qPCR
Q-F14B6.3-F	TGAACGTGAGCCGCTTTTTG	qPCR
Q-F14B6.3-R	GATTCGGTGAGTCTTGCCCA	qPCR
Q-SAND-1-F	TCATGTCTTGGAGCAGCGAA	qPCR
Q-SAND-1-R	TGGCAGACAGATTGGAACCC	qPCR
Q-F41H10.3-F	AGCATATGCACAGTTCGGCT	qPCR
Q-F41H10.3-R	GCGCGTTGTTTTGGAGTTGA	qPCR
Q-ELO-5-F	GGTACCATCACGCATTGACC	qPCR
Q-ELO-5-R	TGCTTGAGCAACTGATGGTG	qPCR
Q-F41H10.2-F	AAGCTCCACTATGTGCTGTC	qPCR
Q-F41H10.2-R	GTCTCGTCGAGTACCGTTTT	qPCR
Q-F41H10.1-F	GCAAGCGTCTTCTACGCAAG	qPCR
Q-F41H10.1-R	CGACGAGCTGCAGTTTTGAG	qPCR
Q-F41H10.12-F	ACGACGACTCGAAATGACCC	qPCR
Q-F41H10.12-R	GAGAAGCTGTTTTCCGTCGC	qPCR
Q-ELO-6-F	TTTTGGGCTCAAGGCTGTCA	qPCR
Q-ELO-6-R	TAGCAAGACCCGCATTCCAG	qPCR
Q-ACE-3-F	GCTTGGAACAGTCCGAGGAA	qPCR
Q-ACE-3-R	GTGCTGGAGTGGGCTTTTTG	qPCR
Q-HOT-7-F	CCAACCTATGCTGGACGTGT	qPCR
Q-HOT-7-R	ATGATTCCTGTCGAGCAGCC	qPCR
Q-Y48B6A.10-F	AGAATGAACGGCAGAGAGCC	qPCR
Q-Y48B6A.10-R	GCAATTCCTCCTCCCAGCTT	qPCR
Q-Y48B6A.13-F	ATTCGGTATTTGAATGAAGC	qPCR
Q-Y48B6A.13-R	TTCTGAAGGGACTTGGATAG	qPCR
Q-MEN-1-F	ACGATTTGGCCACTTTGCAC	qPCR
Q-MEN-1-R	TCCTCGTCCATCGAGGTTCT	qPCR
Q-JMJD-2-F	GGAGACCGTTGTCGTTGACT	qPCR
Q-JMJD-2-R	TGCTTGTCGTCCCACACTAC	qPCR
Q-LIT-1-F	TGTATGTGCTCGTGCTGCTA	qPCR
Q-LIT-1-R	ATGTCCTTCTCCCACTTTGG	qPCR
Q-W06F12.2-F	TCTCATCGCCGCTTTCTTTC	qPCR
Q-W06F12.2-R	CTTCTCACATCACCGCACCA	qPCR
Q-W06F12.3-F	TGGGAGGATTGTGCTGGAAC	qPCR
Q-W06F12.3-R	AACACCGTCCCTTCTGGAAC	qPCR
Q-TYR-2-F	AACAGCGGTGCGAAAGACTA	qPCR
Q-TYR-2-R	GTCTAACAGACTGACGCGCT	qPCR
Q-K08E3.2-F	ACTGCCGAGGTCACGATTAC	qPCR
Q-K08E3.2-R	TTGATTTGCTTGAACGCTTG	qPCR
Q-MLC-7-F	ACACCCTTGGCGATGGAAAA	qPCR
Q-MLC-7-R	CTTCGGCTAGAAGAGCCTCG	qPCR
Q-LINC-18-F	ATTTTTGGAAGTGGTGGGAGGA	qPCR
Q-LINC-18-R	TTGCTCTCAGATGCTGTGCT	qPCR
Q-LINC-36-F	TCAGCCATGGACACAGTTCA	qPCR
Q-LINC-36-R	ATGGAGCCAAACGGACAAGT	qPCR
Q-LINC-99-F	GGCCTACAGCTTATATGCACGA	qPCR
Q-LINC-99-R	TGTTCCTTTGTCCAGCAAGTT	qPCR
Q-LINC-74-F	ATACCAACTACCCACCACCA	qPCR
Q-LINC-74-R	TTGCATAGGCGTTAGACAGC	qPCR
P-LINC-17-F	AAGCTTGCATGCCTGCAGGTTGGTTCCAATAGGACATATG	Promoter plasmid construction
P-LINC-17-R	CCTTTACTCATTTTTTCTACCGGTACACAAAGAGCCAATAGAAAG	Promoter plasmid construction
P-LINC-109-F	AAGCTTGCATGCCTGCAGGTGCCCATCTGGTGGCATATCGG	Promoter plasmid construction
P-LINC-109-R	CCTTTACTCATTTTTTCTACCGGTCGAAGAACGATAATTGTGGT	Promoter plasmid construction
P-LINC-10-F	ATAAGCTTGCATGCCTGCAGGTGTAGCTGGACCGCAGAAAGG	Promoter plasmid construction
P-LINC-10-R	CCTTTACTCATTTTTTCTACCGGTAAGCAAAACGGGGACAGCCA	Promoter plasmid construction
P-LINC-155-F	ATAAGCTTGCATGCCTGCAGGTCTGGGCAGGCAGCACACACAG	Promoter plasmid construction
P-LINC-155-R	CCTTTACTCATTTTTTCTACCGGTTGACGGTTTCTTCAATGTTAG	Promoter plasmid construction
P-LINC-18-F	AATAAGCTTGCATGCCTGCAGAGACGTACGAATTGGAGAGC	Promoter plasmid construction
P-LINC-18-R	TTACTCATTTTTTCTACCGGTAATTCCCGCACTTTTGTAGA	Promoter plasmid construction
P-LINC-36-F	AATAAGCTTGCATGCCTGCAGATACTGGCAAGAGCCTGAAC	Promoter plasmid construction
P-LINC-36-R	TTACTCATTTTTTCTACCGGTTCTATCCCTGCAAAATCCAT	Promoter plasmid construction
P-LINC-74-F	AATAAGCTTGCATGCCTGCAGTTCTGTCTTGTTGTCGCAAT	Promoter plasmid construction
P-LINC-74-R	TTACTCATTTTTTCTACCGGTGTTGCACTGAGCTACACGAG	Promoter plasmid construction
P-LINC-99-F	AATAAGCTTGCATGCCTGCAGGCAGAGTGGAGTGACCTCTT	Promoter plasmid construction
P-LINC-99-R	TTACTCATTTTTTCTACCGGTGACGATGTGGGGATTATGTT	Promoter plasmid construction
P-LINC-107-F	AATAAGCTTGCATGCCTGCAGCAGTCGCAAAACAAATTGAC	Promoter plasmid construction
P-LINC-107-R	TTACTCATTTTTTCTACCGGTAATATCCGGTGTTCCAAAGA	Promoter plasmid construction
P-LINC-13-F	AATAAGCTTGCATGCCTGCAGGCTCTTCAACACTGAGCATC	Promoter plasmid construction
P-LINC-13-R	TTACTCATTTTTTCTACCGGTAAGGGAGAGACAACGACCAT	Promoter plasmid construction
P-LINC-109-F2	CCACCAATGATCAGCAAATG	Promoter plasmid construction
P-LINC-109-R2	TTCGTCTTCTTCAGCCCAAT	Promoter plasmid construction
P-LINC-126-F	TGCCTTCAAGTAATGCAACG	Promoter plasmid construction
P-LINC-126-R	AGGGAAGGATGAGCCTGTCT	Promoter plasmid construction
P-LINC-60-F	ATCGTGGTGTATCGTCAACA	Promoter plasmid construction
P-LINC-60-R	TCACGGGATTATCCGATTTT	Promoter plasmid construction
O.E-LINC-109-F	TGCTCCACAGCAACAAAAGT	overexpression plasmid
O.E-LINC-109-R	CCAGTCGATTTCGATGGTCT	overexpression plasmid
O.E-LINC-126-F	AGGCTCATCCTTCCCTCCTA	overexpression plasmid
O.E-LINC-126-R	TGGAGCAGAAATCTCCAAGAA	overexpression plasmid
O.E-LINC-60-F	GAGAATTCTGATAAGAGGCGAGA	overexpression plasmid
O.E-LINC-60-R	AAATGTGGGAACCTGTGTCG	overexpression plasmid
O.E-MIR-5546-F	TCTGCAAAATTCGTGTCGAG	overexpression plasmid
O.E-MIR-5546-R	GCGATAGGACGCTTTTCAAG	overexpression plasmid
O.E-MIR-355-F	GTCACACGTCTTCTGAACTTCG	overexpression plasmid
O.E-MIR-355-R	TGAAATTTCTAAACTGAGAAAATA	overexpression plasmid
O.E-MIR-5550-F	AACATCCAATAGTGTGTTTCTTTTT	overexpression plasmid
O.E-MIR-5550-R	GTCAGGTACACTGCCTGGTG	overexpression plasmid
O.E-MIR-254-F	CATGCTGAGCACGGACTAG	overexpression plasmid
O.E-MIR-254-R	GATCTTCCGCAATTGATCTAAAA	overexpression plasmid
O.E-MIR-4938-F	TGTCTTGACATATTCCGTTGG	overexpression plasmid
O.E-MIR-4938-F	TACAAAATGGTCCGGTTCAG	overexpression plasmid
O.E-MIR-4934-F	AGTTTTGAGACCCTGAAGAAGAAA	overexpression plasmid
O.E-MIR-4934-R	TTCTGCCAGGTCTCTCTTGC	overexpression plasmid
73TTS_INSERTION-F	tcaaattgaacaacaaaaacacattgcgtgacgataaaac	linc-73(TTS)::Punc-104::mcherry
73TTS_INSERTION-R	GTTTTATCGTCACGCAATGTGTTTTTGTTGTTCAATTTGA	linc-73(TTS)::Punc-104::mcherry
73::punc-104::mcherry-F	gctgtacgtgttcgcGGGCCCATGGTGAGCAAGGGCGAGG	linc-73(TTS)::Punc-104::mcherry
73::punc-104::mcherry-R	TCCGGATTACTTGTATGGCCTAGTTTCCGGACTTGTAC	linc-73(TTS)::Punc-104::mcherry
73utr-F	GCCATACAAGTAATCCGGA	linc-73(TTS)::Punc-104::mcherry
73utr-R	AAAAAAAGGCCTTTTGGGCCCAAGCGAGGACAATTCTcatc	linc-73(TTS)::Punc-104::mcherry
D30site73F	acctgataattgCTCAGaaatttgacaaaactg	linc-73(unc-30 binding site mutant)::Punc-104::mcherry
D30site73R	tttCTGAGcaattatcaggtgattgttgcc	linc-73(unc-30 binding site mutant)::Punc-104::mcherry
Re_Linc-37-F	atAAGCTTGCATGCCTGCAGgaaaactgtcatggatgaag	Rescue
Re_Linc-37-R	AAAAAAGGCCTTTTGGGCCCcaagcatttatatcacaacc	Rescue
Re_Linc-73-F	atAAGCTTGCATGCCTGCAGccgactttagcaagttcatg	Rescue
Re_Linc-73-R	AAAAAAGGCCTTTTGGGCCCagaagaagcaacagatgacg	Rescue
Re_Linc-150-F	atAAGCTTGCATGCCTGCAGaagcttgcaaccgactgcaa	Rescue
Re_Linc-150-R	AAAAAAGGCCTTTTGGGCCCgctggcaagatgtaggcagt	Rescue
Re_Linc-159-F	atAAGCTTGCATGCCTGCAGggcaggaaattcaaactttc	Rescue
Re_Linc-159-R	AAAAAAGGCCTTTTGGGCCCcaagacatggtgcatcgacc	Rescue
Re_Linc-60-F	atAAGCTTGCATGCCTGCAGgctcttcgatatcatatcga	Rescue
Re_Linc-60-R	AAAAAAGGCCTTTTGGGCCCaaacgtccaccgaacctcat	Rescue
Re_Linc-107-F	atAAGCTTGCATGCCTGCAGtgaattcaagggctgctgtc	Rescue
Re_Linc-107-R	AAAAAAGGCCTTTTGGGCCCtcgtgacattctgtagtccg	Rescue
Re_Linc-18-F	atAAGCTTGCATGCCTGCAGtggagagccaggagaatcca	Rescue
Re_Linc-18-R	AAAAAAGGCCTTTTGGGCCCgatagtgacttcgagtgagc	Rescue
Re_Linc-27-F	atAAGCTTGCATGCCTGCAGcactgacatgtctcgactga	Rescue
Re_Linc-27-R	AAAAAAGGCCTTTTGGGCCCcaatagaagcacccatcgaa	Rescue
Re_Linc-67-F	atAAGCTTGCATGCCTGCAGgaaccctactaatactcttc	Rescue
Re_Linc-67-R	AAAAAAGGCCTTTTGGGCCCgtcaacctgaaacattcggt	Rescue
Re_Linc-72-F	atAAGCTTGCATGCCTGCAGatcagagattcggattc	Rescue
Re_Linc-72-R	AAAAAAGGCCTTTTGGGCCCtctagatcattcgaccatcc	Rescue
Re_Linc-126-F	atAAGCTTGCATGCCTGCAGacgccttttcgcgttcaaca	Rescue
Re_Linc-126-R	AAAAAAGGCCTTTTGGGCCCtactacaggcagccactaca	Rescue
Re_Linc-2-F	atAAGCTTGCATGCCTGCAGtgtggaagatcattcgaacg	Rescue
Re_Linc-2-R	AAAAAAGGCCTTTTGGGCCCcacgaacatacaggaagttg	Rescue
Re_Linc-5-F	atAAGCTTGCATGCCTGCAGgtttcgttgggagtagttgt	Rescue
Re_Linc-5-R	AAAAAAGGCCTTTTGGGCCCcttacttgatctgacaatgc	Rescue
Re_Linc-36-F	atAAGCTTGCATGCCTGCAGgtatgcagttgagtagagtc	Rescue
Re_Linc-36-R	AAAAAAGGCCTTTTGGGCCCcagacaactaatgccagtct	Rescue
Re_Linc-22_int1-F	atAAGCTTGCATGCCTGCAGcacgcagatctaatgagagg	Rescue
Re_Linc-22_ int1-R	TCATGGGAATTCTCATTTTGatacgaacgcgctgtaaaat	Rescue
Re_Linc-22_int2-F	attttacagcgcgttcgtatCAAAATGAGAATTCCCATGA	Rescue
Re_Linc-22_ int2-R	AAAAAAGGCCTTTTGGGCCCcatccctgaacagcaatgag	Rescue
Re_Linc-109_int1-F	atAAGCTTGCATGCCTGCAGgaaggccgtcaacttattcg	Rescue
Re_Linc-109_ int1-R	CGCTGATTGGTTGTGTTGTTctcattttggaggatattca	Rescue
Re_Linc-109_int2-F	tgaatatcctccaaaatgagAACAACACAACCAATCAGCG	Rescue
Re_Linc-109_ int2-R	AAAAAAGGCCTTTTGGGCCCgtctcacaacgaacacgtct	Rescue
Re_Linc-140-F	atAAGCTTGCATGCCTGCAGtcagaactgtagccacctct	Rescue
Re_Linc-140-R	AAAAAAGGCCTTTTGGGCCCgcgcagtgtacatacaaacg	Rescue
Re_Linc-4-F	atAAGCTTGCATGCCTGCAGcagctggtgacgctactaga	Rescue
Re_Linc-4-R	AAAAAAGGCCTTTTGGGCCCtccttggtcaatcccatctg	Rescue
Re_Linc-92-F	atAAGCTTGCATGCCTGCAGgatgagcagtacgcattctc	Rescue
Re_Linc-92-R	AAAAAAGGCCTTTTGGGCCCaaccgaaacctgagcgaaag	Rescue
Re_Linc-17-F	atAAGCTTGCATGCCTGCAGgccataactagcatcacgtt	Rescue
Re_Linc-17-R	AAAAAAGGCCTTTTGGGCCCtctgcttgatgcctacctgt	Rescue
Re_Linc-74-F	atAAGCTTGCATGCCTGCAGgacgaacaaccgaagatacg	Rescue
Re_Linc-74-R	AAAAAAGGCCTTTTGGGCCCagtttaagttatatccgcgg	Rescue
Re_Linc-10-F	atAAGCTTGCATGCCTGCAGgaagcaaacttgcaattctg	Rescue
Re_Linc-10-R	AAAAAAGGCCTTTTGGGCCCctggaaattataggatggtc	Rescue
Re_Linc-155-F	atAAGCTTGCATGCCTGCAGggcatccatttcattttgag	Rescue
Re_Linc-155-R	AAAAAAGGCCTTTTGGGCCCtcagtgctaggactttcccg	Rescue
SG1-linc-1-reporter-R	ACTAACAATATGTAGCCCTTCAAACATTTAGATTTGCAATTC	sgRNA for Knock-in
SG1-linc-1-reporter-F	GAAGGGCTACATATTGTTAGTGTTTAAGAGCTATGCTGGAAAC	sgRNA for Knock-in
SG2-linc-1-reporter-R	ATAACTTGAAAAACGTTATACAAACATTTAGATTTGCAATTC	sgRNA for Knock-in
SG2-linc-1-reporter-F	GTATAACGTTTTTCAAGTTATGTTTAAGAGCTATGCTGGAAAC	sgRNA for Knock-in
SG3-linc-1-reporter-R	TCAGTTTCCACGTGGGCAATCAAACATTTAGATTTGCAATTC	sgRNA for Knock-in
SG3-linc-1-reporter-F	GATTGCCCACGTGGAAACTGAGTTTAAGAGCTATGCTGGAAAC	sgRNA for Knock-in
SG4-linc-1-reporter-R	AAATCTTTCGATTATTCCGACAAACATTTAGATTTGCAATTC	sgRNA for Knock-in
SG4-linc-1-reporter-F	GTCGGAATAATCGAAAGATTTGTTTAAGAGCTATGCTGGAAAC	sgRNA for Knock-in
HC-left-F	AAATGAAATAAGCTTGCATGC GGCTGCCAAAAGGACATATG	homology recommbination plasmid for Knock-in
HC-left-R	TCTCTTCACTCTCTTATCCC	homology recommbination plasmid for Knock-in
HC-right-F	CAGATTTCACGTGTTCATGAAAAGGGGAAGAAATAGGAAA	homology recommbination plasmid for Knock-in
HC-right-R1	AAAAAAAGGCCTTTTGGGCCCCAAACACCGACTACAGTACC	homology recommbination plasmid for Knock-in
HC-GFP-F1	ATGAGTAAAGGAGAAGAACT	homology recommbination plasmid for Knock-in
HC-GFP-R1	atgttgaagagtaattggacttaTTTGTATAGTTCATCCA	homology recommbination plasmid for Knock-in
Promoter-37-F	GGGATAAGAGAGTGAAGAGAgaaaactgtcatggatgaag	homology recommbination plasmid for Knock-in
Promoter-37-R	AGTTCTTCTCCTTTACTCATTGATCCATTTGAAGACTGag	homology recommbination plasmid for Knock-in
Promoter-73-F	GGGATAAGAGAGTGAAGAGAccgactttagcaagttcatg	homology recommbination plasmid for Knock-in
Promoter-73-R	AGTTCTTCTCCTTTACTCATTGAAGACGGGAACTGGAAGT	homology recommbination plasmid for Knock-in
Promoter-18-F	GGGATAAGAGAGTGAAGAGAtggagagccaggagaatcca	homology recommbination plasmid for Knock-in
Promoter-18-R	AGTTCTTCTCCTTTACTCATGATTGCAACGAGGAATGATC	homology recommbination plasmid for Knock-in
Promoter-27-F	GGGATAAGAGAGTGAAGAGAcactgacatgtctcgactga	homology recommbination plasmid for Knock-in
Promoter-27-R	AGTTCTTCTCCTTTACTCATCTGAAGCACAATAGGTCTTG	homology recommbination plasmid for Knock-in
Promoter-126-F	GGGATAAGAGAGTGAAGAGAacgccttttcgcgttcaaca	homology recommbination plasmid for Knock-in
Promoter-126-R	AGTTCTTCTCCTTTACTCATGAAGTGAAGTGGGGATGAGA	homology recommbination plasmid for Knock-in
Promoter-2-F	GGGATAAGAGAGTGAAGAGAtgtggaagatcattcgaacg	homology recommbination plasmid for Knock-in
Promoter-2-R	AGTTCTTCTCCTTTACTCATCTGTCTTTCGAGTCGAGTCC	homology recommbination plasmid for Knock-in
Promoter-22-F	GGGATAAGAGAGTGAAGAGAcacgcagatctaatgagagg	homology recommbination plasmid for Knock-in
Promoter-22-R	AGTTCTTCTCCTTTACTCATTTCGCAACGTTTCGAAATGG	homology recommbination plasmid for Knock-in
Promoter-4-F	GGGATAAGAGAGTGAAGAGAcagctggtgacgctactaga	homology recommbination plasmid for Knock-in
Promoter-4-R	AGTTCTTCTCCTTTACTCATGACTGGAGAAGCACATCCTT	homology recommbination plasmid for Knock-in
Promoter-17-F	GGGATAAGAGAGTGAAGAGAgccataactagcatcacgtt	homology recommbination plasmid for Knock-in
Promoter-17-R	AGTTCTTCTCCTTTACTCATTCAAAGTGAGACCCTCacac	homology recommbination plasmid for Knock-in
Promoter-linc-109-F	ccaccaatgatcagcaaatg	lincRNA-microRNA interaction
Promoter-linc-109-R	ttcgtcttcttcagcccaat	lincRNA-microRNA interaction
Promoter-linc-126-F	tgccttcaagtaatgcaacg	lincRNA-microRNA interaction
Promoter-linc-126-R	agggaaggatgagcctgtct	lincRNA-microRNA interaction
Promoter-linc-60-F	atcgtggtgtatcgtcaaca	lincRNA-microRNA interaction
Promoter-linc-60-R	tcacgggattatccgatttt	lincRNA-microRNA interaction
linc-109-F	tgctccacagcaacaaaagt	lincRNA-microRNA interaction
linc-109-R	ccagtcgatttcgatggtct	lincRNA-microRNA interaction
linc-109-mut-F	tcgattattttcgatgttcc	lincRNA-microRNA interaction
linc-109-mut-R	aacacggacaaccgtaatgca	lincRNA-microRNA interaction
linc-126-F	aggctcatccttccctccta	lincRNA-microRNA interaction
linc-126-R	tggagcagaaatctccaagaa	lincRNA-microRNA interaction
linc-60-F	gagaattctgataagaggcgaga	lincRNA-microRNA interaction
linc-60-R	aaatgtgggaacctgtgtcg	lincRNA-microRNA interaction
linc-60-mut-F	gagaattctgataagaggcgaga	lincRNA-microRNA interaction
linc-60-mut-R	tccgtgaatcctggatggcaaaattcaaattataacga	lincRNA-microRNA interaction
mir-5546-F	tctgcaaaattcgtgtcgag	lincRNA-microRNA interaction
mir-5546-R	gcgataggacgcttttcaag	lincRNA-microRNA interaction
mir-355-F	gtcacacgtcttctgaacttcg	lincRNA-microRNA interaction
mir-355-R	tgaaatttctaaactgagaaaata	lincRNA-microRNA interaction
mir-5550-F	aacatccaatagtgtgtttcttttt	lincRNA-microRNA interaction
mir-5550-R	gtcaggtacactgcctggtg	lincRNA-microRNA interaction
mir-254-F	catgctgagcacggactag	lincRNA-microRNA interaction
mir-254-R	gatcttccgcaattgatctaaaa	lincRNA-microRNA interaction
mir-4938-F	tgtcttgacatattccgttgg	lincRNA-microRNA interaction
mir-4938-F	tacaaaatggtccggttcag	lincRNA-microRNA interaction
mir-4934-F	agttttgagaccctgaagaagaaa	lincRNA-microRNA interaction
mir-4934-R	ttctgccaggtctctcttgc	lincRNA-microRNA interaction
D55SITE73-F	CGTGCCTCCACGATCGAACGTTGTGGAGCCCGCGTCGTCC	mutated UNC-55 binding site
D55SITE73-R	GGGCTCCACAACGTTCGATCGTGGAGGCACGACGTCTGGG	mutated UNC-55 binding site
D30SITE73-F	CTCGTTCACCCgccgagCGTTGTGCTTCCTCCCTGCCTGA	mutated UNC-30 binding site
D30SITE73-R	GAAGCACAACGctcggcGGGTGAACGAGACGCAGAGATGA	mutated UNC-30 binding site
